# Supplementary material for: CD4+ T cells produce IFN-I to license cDC1s for induction of cytotoxic T-cell activity in human tumors
Source: Cell Mol Immunol. 2024 Feb 21;21(4):374–92. doi: 10.1038/s41423-024-01133-1 (PMC10978876; doi:10.1038/s41423-024-01133-1)
Supplement: Supplementary file 2 — revised suppl. table 1 [file 41423_2024_1133_MOESM2_ESM.xlsx]

## Sheet: Sheet1
Supplementary table 1. Genes of IFN-I and IFN-γ signaling enriched in "helped" cDC1 (related to Figure 1 and Supplementary Figure 5)
Gene of IFN-I signaling		Gene of IFN-γ signaling
B2M		B2M
BST2		CXCL10
CXCL10		CXCL11
CXCL11		CXCL9
CXCL9		GBP1
GBP2		GBP2
HLA-A		GBP4
HLA-B		GBP5
HLA-C		HLA-A
HLA-E		HLA-B
HLA-F		HLA-C
IFI35		HLA-E
IRF1		HLA-F
IRF2		ICAM1
IRF7		IFNGR2
IRF8		IRF1
ISG20		IRF2
PSMA2		IRF7
PSMB8		IRF8
PSMB9		MT2A
PTPN1		PML
SOCS1		PTPN1
SOCS3		SOCS1
STAT1		SOCS3
UBB		STAT1
Genes in black are shared between IFN-I and IFN-γ signaling enriched in "helped" cDC1
Genes in red are unique for IFN-I signaling enriched in "helped" cDC1
Genes in blue are unique for IFN-γ signaling enriched in "helped" cDC1
