# Supplementary material for: CD4+ T cells produce IFN-I to license cDC1s for induction of cytotoxic T-cell activity in human tumors
Source: Cell Mol Immunol. 2024 Feb 21;21(4):374–92. doi: 10.1038/s41423-024-01133-1 (PMC10978876; doi:10.1038/s41423-024-01133-1)
Supplement: Supplementary file 3 — revised suppl. table 2 [file 41423_2024_1133_MOESM3_ESM.xlsx]

## Sheet: normalized log2 count data
Supplementary table 2.1. Normalized log2 count data of genes detected in nanostring experiment (related to Figure 3, Supplementary Figure 5 and 8)
Gene	No STIM	No STIM	No STIM	IFN-I	IFN-I	IFN-I	IFN-I+αCD40	IFN-I+αCD40	IFN-I+αCD40	IFN-γ	IFN-γ	IFN-γ
ACE	4.77401	3.32769	4.11491	3.78179	4.32238	4.57184	4.72708	4.91534	4.27374	3.44498	4.60057	3.94005
ACKR2	2.89954	2.59072	2.94499	3.41922	3.58541	4.57184	3.55832	3.37006	3.01167	3.64249	3.20825	3.14741
ACKR3	4.77401	4.81312	5.11491	6.84068	6.39277	6.2348	6.29343	6.46283	6.46407	6.43433	4.85211	4.85259
ACKR4	6.40204	5.52932	5.19292	7.7308	7.28585	7.44631	8.37389	8.29883	8.36337	8.84736	5.85211	5.13799
ACOX1	8.43352	8.01699	8.43684	7.87865	7.62981	7.37919	8.1194	8.01796	8.08109	8.46342	7.9225	7.8694
ACSL1	9.96563	9.41515	10.2624	11.1256	11.1297	10.4827	10.7058	10.7499	10.5572	10.6823	11.0631	10.842
ACSL3	5.4845	4.91265	5.64543	5.93379	5.8078	4.98688	5.74546	5.79987	5.49613	4.81695	5.11514	5.21014
ACSL4	9.58136	9.46519	9.62094	10.0465	9.82063	9.3532	9.94302	10.0169	9.95412	9.48034	10.1841	10.0437
ACVR1	8.19722	8.24417	8.18339	8.18929	8.09848	8.36192	8.51582	8.48481	8.52166	8.71286	8.73573	8.62408
ADAR	9.05605	9.40664	9.17861	11.0682	10.8318	10.7813	10.4936	10.6122	10.625	10.1801	10.5492	10.4599
ADGRE5	7.75752	8.45697	8.52995	7.77173	8.21962	8.19633	7.01153	7.07289	7.19779	8.76902	8.53917	8.27886
ADGRG3	4.31458	3.81312	3.94499	3.61186	3.32238	4.79423	4.55832	4.21491	4.01167	4.64249	3.20825	3.85259
ADORA2A	7.01502	8.54492	7.52995	7.33978	7.58541	8.34443	8.35905	8.42598	9.03818	8.2704	9.04745	9.04242
AGT	4.63651	3.59072	4.94499	3.93379	4.17037	4.79423	4.02664	4.21491	4.01167	3.35751	3.37818	3.85259
AHR	10.6023	10.459	10.1149	11.3701	10.9208	10.9756	11.4232	11.4934	11.5253	11.0914	10.58	10.3732
AIF1	7.17256	6.56035	8.01108	7.45735	7.78181	7.74176	7.88462	7.86356	6.87708	7.17769	7.53917	7.44505
AIM2	7.44386	8.48149	7.38793	8.21177	8.54734	8.55673	7.60155	7.70676	7.44777	7.99776	7.26895	7.98188
AKT1	7.0425	7.15551	7.32003	7.62309	7.47618	7.27228	7.87839	7.80985	8.13554	7.86927	7.67586	7.8694
AKT2	8.29186	8.53714	8.71317	9.23025	8.94882	8.86952	7.45011	7.55772	7.61039	7.45027	8.04114	7.81259
AKT3	8.26877	8.10379	8.07427	7.69932	7.67287	7.44631	7.4751	7.59861	7.46811	8.02285	7.67586	7.80096
ALOX12	2.31458	2.59072	4.11491	3.19682	4.45988	4.3088	1.44168	1.62994	1.31026	1.67944	2.53018	1.43755
ALOX15	2.89954	4.17569	3.75234	2.93379	3.32238	4.3088	3.6116	2.95187	3.5733	3.64249	2.53018	2.85259
ALOX5	8.02882	8.08258	8.23039	6.56606	6.52401	7.07434	6.25546	5.96979	5.93085	5.88108	6.47504	6.31202
ALOX5AP	10.6343	9.82274	10.5224	9.78928	9.71469	9.00924	8.32737	8.57246	8.87708	8.05795	8.80444	8.60078
ALPK1	5.56251	6.13504	6.30254	6.96941	7.12973	6.98688	7.12116	6.88261	6.92497	8.2644	7.59195	7.65349
ALPL	4.4845	4.00576	4.40442	4.41922	4.17037	4.57184	4.44168	4.08937	4.31026	4.35751	4.01561	3.65995
ANPEP	8.09594	8.13504	8.63847	9.00847	9.23885	8.88169	8.71431	8.81853	8.74656	8.53742	8.43225	8.26622
AP1G1	8.77401	8.67819	8.74589	8.61749	8.61516	8.47873	8.52116	8.56805	8.53137	8.47386	8.61339	8.56684
AP1M1	8.75752	8.71312	8.70654	9.67795	9.60778	9.3088	9.30354	9.31294	9.37527	8.87321	9.32978	9.20132
AP1S2	8.25709	8.05561	8.29372	8.99557	8.92526	8.85724	8.41896	8.3006	8.41879	8.7669	8.75128	8.47098
APBB1IP	6.22147	6.97155	6.95621	6.78179	6.90734	6.89377	6.94947	6.22986	6.36337	5.92737	6.37818	6.73524
APEX1	7.02882	7.01699	6.89918	6.69932	7.12973	7.34443	6.94947	6.92915	6.74989	7.01573	6.06623	6.00234
APOBEC3G	8.62746	9.43203	8.46855	10.496	10.6188	10.4047	10.3549	10.3151	10.2392	9.64176	10.2306	10.0288
APOL6	8.65443	8.66397	8.13481	10.6685	10.747	10.4867	10.1679	10.1642	9.96418	10.6458	10.5898	10.3937
APP	9.11548	8.87613	9.38378	9.71515	9.81743	9.36192	9.79758	9.80112	9.80851	9.80046	9.55033	9.43943
ARRB2	8.89201	9.50959	9.62447	9.56023	9.60036	9.52603	9.5017	9.56952	9.89898	10.0897	9.76284	9.75195
ATF2	9.14747	9.01139	9.06911	9.28075	9.28122	9.16678	9.08463	9.06977	9.08505	9.02285	9.30628	9.03994
ATF4	11.5362	11.8792	11.4217	12.3655	12.1387	12.1816	12.5898	12.5991	12.5898	11.4046	12.1962	12.0418
ATF6	8.7069	8.9773	8.56704	8.95616	8.97199	8.96416	9.25305	9.10972	8.88012	8.79838	9.03162	8.92405
ATG10	4.77401	4.17569	4.3373	4.85979	5.17037	5.3088	4.94947	5.07289	5.34589	5.31171	5.01561	5.49645
ATG12	7.88443	8.16563	7.82763	8.38665	8.27657	8.19633	8.11056	8.23542	8.13808	7.68843	8.2026	7.99725
ATG13	8.36986	8.34561	8.2759	8.57186	8.29507	8.44631	8.6705	8.76308	8.786	8.70845	8.95644	8.74438
ATG3	8.67213	8.52932	8.63847	9.94725	9.85532	9.55673	9.71547	9.73977	9.63039	9.97498	10.3207	10.2024
ATG4A	6.40204	6.13504	6.52995	6.58914	6.78181	6.07434	6.68485	6.76437	6.77624	6.63364	6.5658	6.02252
ATG7	8.88443	8.96576	9.23501	8.61749	8.9948	8.78129	8.9052	8.87431	8.89673	8.79006	8.80444	8.75044
ATM	7.5044	7.65681	7.61032	7.38005	7.82063	7.84486	7.15248	7.14958	7.02176	7.37432	7.06623	6.63395
ATP6AP2	7.86917	7.47337	8.28484	8.40628	8.26724	8.19633	8.51314	8.50953	8.50009	7.94997	8.06623	7.74134
ATP6V0D1	9.6455	9.52146	9.70654	9.72039	9.87389	9.65221	9.42538	9.23542	9.31364	9.64407	9.65533	9.5513
ATP6V1B2	10.5289	10.3611	10.9784	10.6631	10.5703	10.3749	10.1404	10.062	10.0031	10.8776	10.9122	10.7398
BATF	4.89954	6.25369	5.11491	6.03813	6.52401	6.57184	5.72708	6.30237	6.38065	6.16487	6.53018	5.85259
BCL2	8.08276	8.87613	8.51484	8.77173	8.38415	8.88169	8.44168	8.53984	8.97702	8.1323	8.69609	8.53207
BCL2L1	8.75752	8.98304	8.66609	9.61186	9.31333	8.70112	9.05639	8.95862	8.31925	8.10906	9.09699	8.99725
BCL3	8.39587	8.47072	8.71965	9.69932	9.33137	9.263	9.33695	9.33668	9.41259	9.13887	9.13009	9.01498
BCL6	8.10899	8.08258	8.80297	8.51875	8.358	8.89377	8.656	8.55476	8.94834	8.27638	8.08477	7.98188
BCR	5.987	6.27255	5.64543	5.89726	6.12973	5.98688	5.94152	5.92456	6.13808	6.79214	6.80816	6.81838
BDKRB1	4.63651	3.59072	3.75234	4.19682	3.32238	5.3088	4.6116	4.62994	4.5733	4.94248	4.53018	3.85259
BDKRB2	2.31458	3.00576	3.26692	4.07129	4.00045	4.79423	4.90111	3.95187	4.98833	4.35751	3.79321	4.65995
BECN1	6.89954	7.00576	6.40442	7.22657	6.58541	7.03127	6.97306	7.01365	7.40619	7.2644	6.86646	7.24491
BLK	4.41922	4.17037	4.07434	6.26877	6.78712	6.85188	6.14212	6.21491	6.01167	6.35751	6.20825	6.43755
BNIP3	6.44386	6.00576	6.03245	6.58914	6.55504	6.63073	6.12818	6.85876	6.0107	6.6243	6.82296	6.75948
BPI	3.31458	3.59072	2.52995	2.93379	3.32238	3.98688	3.44168	3.62994	3.31026	3.94248	3.20825	3.17452
BST2	8.29186	8.90663	8.93367	11.9798	11.736	11.5241	11.8313	11.9257	11.9083	10.1608	10.8394	10.6926
C1QBP	8.1911	8.11429	8.13481	8.39976	8.2099	7.89377	8.59396	8.56363	8.51776	8.56208	8.50746	8.22763
C2	4.31458	3.81312	4.64543	5.19682	5.64431	5.3088	5.57096	4.67434	4.5733	4.64292	5.53018	5.49645
C3	5.7069	5.81312	5.3373	5.51875	5.64431	5.3088	4.98084	5.00498	5.23626	5.44498	5.82296	5.80679
C3AR1	4.77401	4.46519	4.64543	6.69932	7.39277	6.98688	6.68485	6.81977	6.58825	7.45027	7.44666	7.26198
C5	4.31458	4.46519	4.75234	5.13542	5.08791	5.44631	5.24903	5.71741	5.63219	5.52744	5.29571	5.65995
C5AR1	8.93663	8.85125	9.7394	8.97818	9.5703	9.63073	9.75739	9.89673	9.95267	7.99776	10.4633	10.1813
CALM1	11.4681	11.2298	11.7313	13.1888	13.283	13.1767	12.7349	12.9356	12.9503	10.8703	12.3602	12.1852
CAP1	10.772	10.7131	10.9618	11.0507	11.0813	10.8102	11.0125	11.0475	11.089	11.3558	11.5324	11.3314
CARD11	6.63651	6.49761	6.40442	5.93379	6.358	6.51044	6.14212	6.4373	6.5733	5.94248	6.20825	6.85259
CARD16	4.77401	5.46519	5.3373	6.41922	6.75534	6.37919	6.41896	6.60722	6.19779	5.67944	4.85211	4.65995
CARD17	8.61836	6.46519	5.40442	9.5006	9.48427	9.10582	8.70846	9.477	8.95412	8.203	8.17403	8.3202
CASP1	7.80643	7.27255	7.24877	9.49756	9.54734	9.04216	9.4487	9.36126	9.22674	9.13887	9.30101	9.12406
CASP10	5.22147	4.7062	5.26692	7.25572	7.358	7.54146	7.59649	7.29528	7.23626	6.54734	6.27434	6.04242
CASP3	10.323	9.55651	10.1786	11.4487	11.4278	10.967	10.9052	10.9442	10.9503	10.3276	10.983	10.8413
CASP4	7.83814	7.8884	7.93367	8.96501	8.97199	8.84486	8.78819	8.75923	8.66957	9.75733	9.76284	9.66156
CASP5	3.31458	3.59072	2.94499	2.93379	3.8078	5.1568	2.02664	3.21491	3.5733	3.05795	4.96314	5.37615
CASP8	7.88443	7.29116	7.46855	7.80169	7.90734	7.96416	7.808	7.01796	7.84008	7.2704	7.76284	7.15637
CBFB	8.68962	8.78055	8.89335	9.04231	9.12457	8.83237	8.78819	8.70542	8.75982	8.74983	9.06312	8.83559
CBL	8.17256	7.98304	8.59604	8.00418	7.93119	7.94107	7.85742	7.87787	7.66781	7.93494	7.71605	7.52502
CBLB	7.33695	7.27255	7.16416	7.07129	7.42671	7.47873	7.89906	8.00715	7.67483	8.03699	8.47971	8.4673
CCL1	6.01502	6.09322	6.97841	6.99682	6.98585	6.51044	6.96524	6.53683	6.44777	6.35751	6.66768	6.49645
CCL11	3.31458	4.00576	2.94499	3.19682	3.58541	4.79423	4.14212	3.95187	3.15826	4.16487	3.37818	3.65995
CCL13	3.63651	4.00576	3.94499	8.59485	8.69394	8.41314	78.1456	8.68523	8.18801	3.16487	3.79321	3.31202
CCL14	4.63651	3.32769	3.94499	3.93379	3.58541	4.79423	4.55832	3.62994	3.98833	3.67944	3.53018	4.17452
CCL15	2.01502	2.59072	2.52995	2.19682	3.00045	4.79423	4.02664	3.33038	3.31026	4.00137	3.01561	3.94005
CCL16	3.89954	3.81312	4.26692	3.78179	4.00045	4.79423	4.55832	3.62994	4.5733	3.64249	3.79321	3.85259
CCL17	10.0425	9.64962	10.543	10.4698	10.8206	10.3444	11.0198	10.8539	10.995	7.86927	8.81188	8.86661
CCL18	9.30326	9.28653	10.2188	10.2118	10.205	10.0954	10.5131	10.3915	10.4146	10.8889	10.3388	10.2341
CCL19	5.83814	7.05016	6.64543	8.33978	8.54734	8.74176	9.18651	9.16327	9.61587	10.1421	9.5234	9.30174
CCL2	11.3202	10.9701	12.946	14.6174	14.8997	14.7898	14.8152	14.2217	14.6907	14.1868	14.4226	14.0244
CCL20	4.63651	4.81312	3.94499	4.3123	5.24838	5.3088	3.52914	3.48792	3.38065	4.97222	3.01561	3.43755
CCL21	4.4845	2.59072	3.26692	4.41922	4.70089	3.57184	4.02664	4.4373	4.5733	4.35751	3.53018	4.17452
CCL22	10.7601	10.044	10.6179	11.8256	10.6676	9.60159	11.0273	11.0462	11.3382	10.6687	9.34524	9.44505
CCL23	2.89954	2.59072	3.52995	2.61186	2.00045	5.1568	3.44168	3.21491	2.98833	2.94248	2.20825	2.17452
CCL24	7.81043	8.44507	8.29951	8.42564	8.4923	8.37919	8.59396	8.56363	8.19779	12.4845	11.4122	11.1552
CCL25	4.12193	4.59072	4.85188	4.85979	4.45988	4.98688	4.24903	4.95187	4.98833	3.94248	3.66768	3.17452
CCL26	2.89954	2.00576	0.944988	3.19682	4.17037	5.1568	4.44168	4.4373	3.98833	3.94248	3.20825	3.85259
CCL27	3.89954	3.32769	2.52995	3.41922	4.32238	4.79423	4.02664	3.95187	4.31026	3.35751	4.20825	3.85259
CCL28	3.31458	3.25369	3.75234	3.61186	4.70089	4.98688	4.14212	3.91534	3.74322	5.16487	4.11514	3.17452
CCL3/L1/L3	9.5502	9.82531	10.1008	13.2678	13.2789	13.0723	12.134	12.5435	13.5581	10.2523	13.2261	12.9828
CCL4/L1/L2	8.93353	9.25748	9.12789	11.1665	11.6817	11.2443	11.5578	10.655	11.6411	10.0571	13.3366	13.1296
CCL5	9.06947	8.92462	8.35438	10.1452	10.0746	9.00924	9.76191	9.85455	9.9124	9.99232	10.3555	10.1368
CCL7	7.5434	7.05016	9.00027	11.5157	11.6031	11.9967	11.1299	11.0136	11.0245	10.9722	10.5658	10.4224
CCL8	6.12193	5.00576	5.03245	14.1927	14.5514	14.4499	14.4374	14.1117	14.3271	13.7455	11.0284	10.822
CCNC	8.18494	7.83865	7.64543	8.1741	8.01168	8.1568	8.38126	8.33385	8.2691	8.30003	8.53917	8.35642
CCR1	9.29186	9.38947	10.2871	10.6453	10.8254	10.7715	10.362	10.5629	10.6647	10.1174	10.3155	10.1779
CCR10	3.31458	4.00576	3.52995	3.78179	4.00045	4.79423	3.44168	3.4373	4.15826	3.94248	3.01561	4.17452
CCR2	3.31458	4.00576	3.52995	3.93379	3.8078	3.98688	3.44168	4.21491	3.5733	3.74983	3.79321	4.17452
CCR3	4.31458	4.32769	4.64543	4.51875	4.45988	4.57184	4.90111	4.53683	4.5733	4.16487	4.53018	4.85259
CCR4	5.40204	6.29116	5.03245	5.46984	5.64431	5.57184	5.90111	5.71741	5.89522	5.67944	5.37818	5.55303
CCR5	8.81442	8.55266	9.56704	10.1315	9.96912	9.81977	9.93515	9.86416	9.7795	9.57668	10.3744	10.1484
CCR6	5.31458	5.46519	5.52995	5.56606	5.08791	5.1568	5.83399	5.79987	5.0758	4.35751	4.01561	4.85259
CCR7	9.52744	10.4703	10.3976	13.3171	12.9345	12.8726	12.6149	12.2298	12.3437	10.243	10.2041	10.6049
CCR8	2.31458	2.00576	3.75234	4.3123	3.32238	4.57184	4.24903	4.4373	4.31026	3.94248	4.20825	3.85259
CCR9	2.89954	4.91265	3.94499	4.3123	3.58541	5.57184	4.24903	4.4373	3.98833	3.64249	4.79321	4.85259
CCRL2	6.26877	6.29116	6.80297	7.07129	7.17037	7.3088	7.60407	7.61578	7.52749	8.83931	8.6387	8.48559
CD14	5.01502	5.09322	6.3373	5.00418	5.45988	5.79423	6.12818	6.28815	6.34589	7.63364	4.53018	4.17452
CD163	5.83814	5.17569	5.64543	6.95171	6.358	6.27228	6.04159	6.09755	6.05442	3.44498	3.20825	3.65995
CD19	3.06947	3.46519	3.75234	3.41922	4.17037	3.57184	3.44168	3.37006	3.31026	3.94248	3.20825	3.43755
CD1E	4.89954	4.59072	4.94499	4.61186	4.58541	4.98688	4.94947	4.81977	5.03273	5.84937	2.53018	2.65995
CD2	4.12193	4.32769	3.52995	4.51875	4.58541	4.3088	4.7636	4.79987	4.31026	4.44498	4.20825	4.02252
CD209	3.63651	34.4652	3.64543	3.61186	4.17037	3.57184	3.79923	3.4373	3.15826	5.84937	2.53018	3.17452
CD22	4.4845	4.4487	4.30254	4.19682	4.52401	4.44631	4.6705	4.89673	4.68877	4.40191	4.01561	3.85259
CD244	4.31458	5.00576	4.40442	5.00418	5.17037	4.3088	4.6896	4.62994	4.15826	4.35751	4.66768	4.55303
CD247	3.63651	5.09322	4.40442	5.3123	5.08791	5.3088	4.83399	5.33038	4.79569	4.67944	4.20825	4.43755
CD27	5.26877	5.3808	5.82763	5.46984	5.70089	6.2348	5.05639	5.24465	5.55819	5.4236	5.7001	5.34445
CD274	8.99406	7.90058	7.81535	10.7905	11.0033	10.6522	10.6369	10.3143	10.8401	11.4229	10.8615	10.7991
CD276	7.75752	8.13504	9.51104	8.12756	8.43508	8.39627	7.09273	7.94736	7.83696	7.52242	8.45618	8.16548
CD28	5.4845	5.64962	5.03245	5.78179	6.55504	5.79423	5.02664	5.21491	5.5733	5.94248	5.53018	5.85259
CD36	7.41261	7.8884	7.6797	7.72039	8.17037	7.63073	8.27773	8.18261	8.21715	7.1904	7.91561	7.62738
CD38	4.63651	4.32769	3.26692	9.94054	9.89527	9.27228	9.58251	9.58559	9.48619	9.4608	9.7743	9.62573
CD3D	3.17256	3.43203	3.64543	3.61186	3.95465	3.74176	3.19656	4.71741	4.79569	3.04401	3.60057	4.02252
CD3E	6.06947	6.17569	5.11491	5.61186	6.24838	5.44631	5.02664	5.1535	6.15826	5.21549	5.60057	5.60748
CD3G	5.7069	5.00576	4.64543	4.85979	5.45988	5.68732	4.90111	4.62994	5.01167	4.16487	4.79321	5.02252
CD4	6.26877	5.17569	5.94499	5.78179	6.42671	6.63073	6.88462	6.96086	6.82754	5.89667	5.79321	5.71057
CD40	9.59535	9.60939	9.36284	10.0997	10.1011	9.79423	9.92744	10.0268	9.91868	8.45151	8.48481	8.66781
CD40LG	4.63651	3.81312	4.26692	4.07129	4.00045	4.79423	4.7636	4.4373	4.31026	4.35751	3.79321	4.17452
CD44	11.5578	11.6296	12.0151	11.2584	11.0692	10.9981	11.5535	10.6825	10.8354	11.83	11.496	11.2762
CD45R0	8.06947	7.91265	8.52995	9.43204	9.81102	9.50258	10.3144	10.2149	10.1831	11.1245	9.4538	9.35443
CD45RA	8.45413	8.74723	8.76517	6.82131	7.358	7.84486	7.86794	7.24465	7.52749	7.59592	7.94296	7.75346
CD45RB	8.23344	7.99445	7.94499	8.32611	8.52401	7.96416	7.79482	7.66337	7.48019	7.93116	8.31154	7.72911
CD59	9.94757	9.81312	9.50341	11.1827	11.122	11.1136	11.1581	11.1652	11.0279	11.4182	11.1508	10.9883
CD6	5.12193	5.7062	5.52995	5.07129	4.90734	4.79423	5.02664	6.21491	5.15826	4.67944	4.53018	5.43755
CD68	10.2003	10.8227	11.5167	11.6665	11.9532	11.8308	11.9925	12.1338	12.3408	11.7986	11.9	11.691
CD69	6.56251	6.62047	5.98938	7.07129	6.97773	6.57184	7.59142	6.71741	7.23626	7.2644	6.85211	7.06205
CD70	3.35897	3.09322	3.75234	5.25572	5.52401	6.68732	4.93353	5.79987	5.46407	4.52744	5.76284	5.80679
CD79A	3.7069	3.71312	3.93934	3.61186	5.52401	6.89377	5.44168	5.4373	3.01167	3.35751	4.79321	5.17452
CD79B	3.95843	3.17569	3.80297	3.93379	3.8078	5.3088	4.14212	3.21491	4.01167	4.52744	4.20825	3.14741
CD80	9.93663	9.63512	8.80917	11.4845	11.3525	10.9206	11.2136	11.1382	11.378	9.92737	11.5103	11.3364
CD81	9.41261	9.76731	9.69318	9.58053	9.40559	9.80705	9.18314	9.33125	9.38601	10.4209	10.1841	10.0922
CD84	9.76166	9.80666	10.6898	8.57186	9.02836	8.96416	8.63274	8.57977	8.73149	8.88303	9.32978	9.22328
CD86	10.5767	10.2679	10.4448	11.8592	11.522	11.111	11.1373	11.0953	11.9968	10.9063	11.5023	11.4357
CD8A	4.89954	4.81312	4.26692	4.85979	5.32238	3.57184	4.02664	4.21491	3.98833	4.52744	4.01561	3.43755
CD8B	4.4845	5.17569	4.75234	4.19682	4.45988	4.3088	4.55832	3.62994	4.31026	3.94248	4.20825	4.31202
CDH1	7.4231	6.39808	5.94499	7.25572	7.17037	7.2348	7.57096	7.30237	7.98833	7.31171	7.47504	7.49645
CDK4	6.83814	6.19559	6.01108	7.07129	7.02282	7.03127	7.39587	6.61863	6.68877	6.80046	6.58329	6.67277
CEACAM3	2.31458	3.59072	3.75234	3.19682	3.00045	5.3088	4.02664	3.95187	3.79569	3.94248	3.01561	4.17452
CEBPB	10.5434	10.4956	10.1496	9.45735	9.81423	9.96987	10.4484	10.4636	10.2978	10.8899	10.8193	10.6918
CFLAR	10.0695	10.459	10.1274	11.9589	11.7595	11.5831	11.4207	11.4525	11.419	11.1149	12.0083	11.898
CGAS	8.4845	8.38947	8.2759	8.43364	8.27657	8.09016	8.93953	8.87787	8.91611	8.9537	9.50975	9.41483
CHUK	7.31458	7.48149	7.35438	7.64528	7.47618	7.27228	7.14904	7.16522	7.07048	7.18406	7.07862	7.21014
CPA3	2.31458	2.59072	3.94499	2.93379	3.58541	3.57184	3.6116	3.95187	3.5733	3.35751	3.79321	3.17452
CR1	4.89954	5.46519	4.94499	4.41922	5.08791	6.1568	4.7636	5.79987	4.5733	4942476102	5.53018	5.02252
CREBBP	8.78218	9.29116	8.99484	9.37341	9.19027	9.31779	9.73917	9.64257	9.61039	9.56453	9.68398	9.53559
CRK	7.33695	7.48149	7.30254	7.51875	7.45988	7.3088	7.66568	7.47543	7.47215	7.65213	7.79321	7.64701
CRP	2.31458	3.32769	3.75234	3.61186	3.8078	4.3088	3.55832	3.21491	4.31026	3.94248	4.20825	3.85259
CSF1	9.33069	9.12535	9.99381	9.79426	9.78508	9.91169	9.14038	9.03082	9.14189	10.0228	12.0248	11.9099
CSF1R	9.07613	9.25843	10.0404	9.68868	9.86773	9.9925	9.77595	9.78159	9.96203	9.65558	8.93957	8.78333
CSF2	4.4845	5.17569	4.26692	3.93379	3.00045	5.44631	4.14212	4.62994	4.89522	4.52744	4.29571	4.71057
CSF2RA	12.3759	12.3169	12.3983	13.1727	12.9572	12.7367	12.8822	13.0069	13.1958	12.7501	12.9715	12.832
CSF2RB	9.81043	9.25369	9.66609	10.6259	10.5779	9.92351	10.0257	9.98639	10.0824	10.8428	10.6779	10.4506
CSF3	3.89954	2.59072	3.52995	2.93379	3.58541	5.44631	4.24903	4.21491	4.31026	3.64249	4.20825	4.43755
CSF3R	4.12193	4.46519	4.75234	4.61186	5.24838	6.07434	5.01153	5.95187	5.19779	4.64292	4.85211	3.94005
CTLA4	5.22147	5.32769	4.11491	5.82131	6.32238	4.3088	6.02664	5.21491	6.23626	4.44498	4.90869	4.60748
CTSA	9.16007	9.11429	9.43684	9.10371	9.10897	8.67338	9.48539	9.4549	9.4125	9.99776	9.22506	9.06691
CTSG	3.63651	3.32769	3.75234	4.07129	3.32238	3.98688	4.24903	3.62994	3.5733	3.35751	3.53018	3.43755
CTSL	11.8586	11.3367	12.2124	13.1604	13.4101	13.401	13.3726	13.5968	13.3371	12.6673	13.516	13.3059
CTSS	11.6275	11.4393	11.8882	12.753	12.7863	12.527	12.0971	12.1681	12.0211	13.5923	12.8591	12.6415
CTSW	5.22147	4.59072	4.94499	4.61186	5.52401	4.98688	4.14212	4.08937	4.98833	3.44498	5.33753	5.10052
CTSZ	11.8863	11.6586	12.3921	12.5518	12.5901	12.4877	12.946	11.9023	11.8803	12.2689	11.7021	11.5108
CUL1	9.73664	9.98018	9.56704	11.723	11.3949	11.23	11.5252	11.5572	11.4196	11.5212	11.8133	11.7387
CX3CL1	4.31458	2.59072	3.52995	4.19682	3.32238	3.98688	3.6116	3.79987	4.44777	4.35751	3.79321	3.85259
CX3CR1	6.06947	5.09322	5.40442	6.00418	6.24838	6.3088	6.08553	5.91534	6.0758	6.31171	5.73181	6.49645
CXCL1	6.95843	5.32769	6.46855	7.38005	7.95465	7.34443	7.31819	7.45012	7.06515	6.58633	7.39807	7.20132
CXCL10	7.46433	7.54492	6.11491	14.0479	14.0793	13.2133	13.559	14.698	14.4643	14.8373	14.8457	14.6302
CXCL11	4.4845	3.81312	2.94499	10.8598	10.6353	9.60159	10.3893	11.3923	10.3404	11.5387	11.9585	11.7685
CXCL12	3.31458	3.59072	3.26692	3.41922	3.00045	2.98688	3.55832	3.37006	3.01167	3.64249	2.53018	3.85259
CXCL13	5.22147	5.09322	5.03245	8.08759	8.28585	7.34443	9.85795	9.83268	9.74822	5.05795	4.53018	4.94005
CXCL14	3.63651	3.81312	3.94499	4.61186	3.32238	4.79423	3.90111	3.62994	4.15826	4.16487	4.53018	4.43755
CXCL16	6.92929	6.46519	6.96736	7.53072	7.58541	7.19633	8.29186	8.26294	8.26213	9.94904	9.67177	9.41101
CXCL17	3.89954	3.32769	2.94499	3.41922	3.00045	4.57184	3.7636	3.37006	3.5733	3.67944	4.20825	3.14741
CXCL2	9.49945	9.62047	9.58161	10.5485	10.8381	10.7715	10.6578	9.91881	9.62042	8.01929	10.7828	10.5426
CXCL3	9.19722	8.38947	9.15931	9.25211	9.77194	9.31779	9.18061	9.49954	8.94253	7.48163	10.0506	9.81838
CXCL5	9.8634	9.26079	9.41666	9.8763	10.0061	9.68732	9.80362	8.4276	9.54675	8.38542	8.75128	8.34445
CXCL6	3.89954	3.81312	3.52995	3.93379	3.8078	4.57184	4.02664	3.21491	4.01167	4.67944	4.20825	3.14741
CXCL8	14.7777	14.6861	15.2141	15.0426	14.989	14.9953	14.061	14.2812	14.4868	13.7254	15.5117	15.3448
CXCL9	7.77401	8.02813	5.19292	10.9259	11.2245	9.44631	10.0683	11.0822	11.1633	11.2596	11.3121	11.1251
CXCR1	5.01502	4.00576	4.40442	4.41922	5.00045	4.57184	4.7636	4.53683	5.0758	5.05795	4.20825	4.85259
CXCR2	4.77401	4.59072	4.94499	5.00418	4.17037	5.79423	5.24903	5.79987	5.15826	5.67944	5.01561	4.14741
CXCR3	5.56251	6.59072	5.26692	5.46984	5.8078	5.68732	5.74546	5.48792	5.79569	5.94248	5.01561	4.98188
CXCR4	10.6874	10.7953	10.9294	8.57765	8.90734	9.1568	10.4129	10.484	10.5035	9.16969	8.48437	8.2363
CXCR5	5.5044	5.36331	5.86385	5.07129	5.95465	7.27228	5.24903	5.95187	6.5733	4.05795	6.90869	6.10052
CXCR6	3.63651	4.00576	4.40442	4.3123	4.58541	5.68732	5.02664	5.21491	4.01167	5.67944	5.20825	5.43755
CYP2E1	3.31458	4.7062	4.75234	3.78179	4.45988	4.79423	4.34857	4.33038	4.15826	4.81695	4.20825	4.43755
CYSTM1	7.44386	8.01699	8.16416	8.66714	8.58541	8.67338	8.63027	8.71475	8.86332	7.45027	8.31154	8.2492
DDAH2	7.22147	6.95996	7.49958	7.24122	7.32238	7.11616	6.97259	6.98476	7.89522	5.58633	7.07862	6.92941
DDIT3	7.31458	8.14531	7.96736	8.01274	8.2099	8.49467	7.96524	8.1238	8.37635	6.7669	8.08477	7.82987
DDOST	9.25122	9.19559	9.47246	9.20805	8.8522	8.54146	9.2856	9.41294	9.39984	9.5136	9.18839	9.10052
DDX5	11.8806	11.5728	11.6192	11.8996	11.8708	11.6504	11.5438	11.5308	11.4266	11.1995	11.5057	11.3913
DDX58	6.22147	6.91265	6.40442	10.8029	10.7686	10.6769	10.2082	10.4134	10.2398	7.96114	9.50287	9.3038
DEFA4	4.31458	4.32769	4.52995	4.3123	4.17037	5.79423	4.6116	4.4373	4.5733	4.67944	4.79321	4.65995
DEFB103A/B	4.12193	4.59072	3.26692	4.07129	4.32238	4.79423	5.90111	4.21491	4.98833	4.35751	5.20825	4.85259
DERL1	8.92929	8.77395	8.73289	9.47295	9.24838	9.19633	8.39733	8.42111	8.3742	8.59592	8.5481	8.56684
DHX58	6.4845	7.63512	7.35438	10.6953	10.4923	10.2253	9.86584	9.91071	10.019	8.2912	9.60271	9.42245
DIABLO	6.63651	6.52932	6.52995	6.63423	6.85843	6.37919	6.84256	6.74888	6.94834	6.64292	7.01561	6.99214
DNAJA2	7.67213	8.00576	7.97841	8.15876	8.08791	7.98688	8.00392	8.01149	7.88012	8.1904	8.55698	8.36829
DNAJC10	7.17256	7.22493	7.11491	7.35333	7.28585	7.47873	7.40746	7.48792	7.34589	7.60069	7.7001	7.39949
DTX3L	8.91449	9.08258	9.02714	11.512	11.4993	11.1865	10.6281	11.5914	11.4406	10.3362	10.721	10.5373
DYSF	4.31458	4.32769	4.52995	4.07129	4.00045	4.3088	4.6896	4.02226	4.89522	4.52744	4.53018	4.55303
EBI3	8.19722	8.36331	7.32003	9.09164	8.72155	7.84486	8.49967	8.70408	8.39348	8.86134	8.12114	8.10052
EGLN1	6.56251	7.11429	6.92227	6.56606	5.70089	5.79423	6.1141	5.71741	6.61039	4.4868	5.29571	5.24491
EIF2AK2	7.0425	7.98304	7.63149	10.9327	10.7198	10.7451	10.7776	10.7955	10.6479	9.12239	9.97312	9.89972
EIF2AK3	7.67213	7.49761	7.40442	6.85979	7.00045	7.07434	7.11056	7.13377	7.0758	7.02994	7.16245	7.00234
EIF3F	10.0728	9.81633	10.0665	9.46673	9.42671	9.43809	9.52449	9.50569	9.424	9.62196	9.27434	9.16774
ELANE	2.31458	2.00576	3.26692	2.19682	2.58541	4.3088	4.02664	3.37006	3.01167	4.35751	4.79321	4.43755
ENTPD1	8.3535	8.19559	8.35013	8.04649	7.89527	7.96416	8.46404	8.41294	8.39135	9.32906	8.84125	8.56684
EOMES	3.89954	4.17569	2.94499	3.61186	2.00045	4.3088	3.55832	3.37006	3.31026	2.64249	3.53018	3.17452
EPHX2	4.12193	2.00576	4.11491	3.19682	4.00045	4.3088	3.24903	4.62994	4.79569	3.94248	4.20825	3.43755
ERN1	7.67213	7.59072	7.79048	8.31922	8.11939	7.86952	8.23447	8.20737	8.28983	7.66585	8.21387	8.06691
ETS1	8.00108	7.97155	7.94499	6.78179	7.37549	7.07434	7.37241	7.48792	7.27374	7.9121	7.01561	7.75948
EVL	6.22147	6.56035	7.48415	6.41922	6.28585	6.74176	5.08553	5.1998	5.23626	7.34051	6.71605	6.78333
F5	4.63651	3.32769	4.40442	4.41922	4.17037	4.3088	4.02664	4.33038	4.15826	4.94248	4.37818	4.65995
FAM30A	6.06947	7.51356	6.80297	4.51875	4.58541	6.3088	5.52914	4.95187	5.98833	4.94248	5.37818	5.17452
FAS	8.67213	9.06104	7.94499	9.91792	9.8365	9.55673	9.36426	9.35446	9.2864	9.88792	10.4809	10.3283
FASLG	4.12193	4.00576	2.94499	5.61186	5.39277	4.57184	5.52914	5.21491	5.5733	4.94248	5.01561	4.65995
FBXO6	6.17256	5.64962	6.23039	7.74114	7.97773	7.7148	7.84256	7.68523	7.60672	8.5199	8.47504	8.2492
FCAR	9.17876	8.99445	9.68308	8.21177	8.33137	8.25366	4.94947	4.58414	5.13808	6.73255	8.19694	7.97671
FCGR1A/B	5.01502	2.00576	5.03245	4.3123	4.00045	3.98688	5.90111	4.53683	4.98833	9.04051	6.29571	5.71057
FCGR2A	8.68962	8.39808	9.21645	9.33296	9.76532	9.73507	8.19155	8.228	8.4539	7.80872	9.52566	9.33035
FCGR3A/B	6.31458	5.39808	5.58884	5.65626	6.58541	6.3088	4.91741	4.56068	4.5119	6.84937	7.19694	7.2363
FCGRT	7.24532	7.48149	8.21177	6.82131	7.42671	6.98688	7.24258	7.31644	7.23151	7.97957	7.06623	6.5108
FCRL2	3.17256	3.11429	3.17381	3.19682	3.58541	5.68732	4.02664	4.21491	3.01167	4.35751	4.79321	5.43755
FCRL4	3.40204	3.01699	3.58884	3.61186	4.17037	4.37919	4.02664	4.21491	4.5733	5.35751	5.20825	4.43755
FGR	8.39673	8.55651	8.39826	8.21177	8.358	8.13662	8.39878	8.48792	8.63039	9.63131	9.74547	9.63559
FOS	4.12193	4.17569	4.52995	3.78179	4.00045	2.98688	4.1696	3.79987	3.89522	4.05795	4.90869	4.49645
FOXO1	7.79031	7.69226	7.68645	6.56606	6.61516	7.19633	6.49153	6.50031	6.37204	6.08543	5.33753	4.89699
FOXP3	4.31458	4.59072	4.11491	5.74114	4.00045	5.3088	4.6116	5.4373	4.5733	5.2644	4.20825	5.43755
FPR1	2.89954	2.00576	2.94499	4.61186	4.8078	2.98688	4.14212	4.4373	4.5733	4.16487	4.01561	4.10052
FPR2	3.89954	4.46519	4.11491	4.51875	4.8078	4.98688	5.02664	4.62994	4.68877	4.44498	4.60057	4.02252
FURIN	8.6809	8.85125	9.20238	8.55438	8.80135	8.6593	8.17639	8.15742	8.31026	8.72602	8.48437	8.14721
FYN	7.91449	7.48149	7.97841	7.24122	7.50824	6.98688	5.98084	6.12979	5.97702	6.43433	6.43707	6.10052
GAB2	4.77401	5.86374	5.46855	5.74114	5.85843	6.68732	5.86794	5.62994	5.94253	4.44498	4.60057	4.10052
GADD45B	9.19722	9.99445	9.30693	10.5382	10.4455	10.4131	10.4038	10.4357	10.6222	10.5899	10.9764	10.7855
GATA3	4.89954	5.17569	4.11491	4.19682	5.08791	4.3088	4.6896	4.4373	4.79569	4.94248	4.53018	4.85259
GBA	8.56251	8.45697	8.8215	8.90188	8.83965	8.80705	8.92448	9.08937	9.01486	8.9481	9.07244	8.96373
GBP1	7.19722	6.95996	6.58884	10.0937	10.2196	9.64509	7.85319	7.88733	7.63219	10.6834	10.4042	10.2276
GBP2	7.94393	9.22493	7.51484	9.52175	9.73516	9.00924	8.93052	9.09244	8.8786	12.1955	11.37	11.2074
GBP4	8.16007	9.02257	7.40442	11.4861	11.5092	10.9265	11.0765	11.1087	10.79	12.307	12.169	12.0359
GBP5	6.67213	7.21521	5.03245	9.41922	9.5512	8.83237	8.60155	8.60436	8.09424	11.1633	11.2567	11.1082
GCA	8.26877	7.91265	8.23961	8.76161	8.90734	8.63073	8.74088	8.72006	8.63039	8.67493	8.94972	8.75346
GK	8.36986	8.43203	8.64543	8.85979	9.25311	9.06369	9.28481	9.29528	9.00514	11.0414	10.03	9.88188
GLA	10.1506	10.0529	10.4024	10.0255	9.96045	10.0637	10.4374	10.4264	10.4656	9.80253	10.7406	10.6257
GLB1	8.01502	7.72001	7.94499	8.12756	8.20012	7.86952	8.79262	8.73454	8.6853	8.27339	8.14489	8.18798
GNLY	6.92929	6.13504	5.69988	7.64528	8.23885	6.63073	7.96524	7.71741	6.5733	7.94248	6.79321	6.85259
GNS	8.52403	8.81312	9.13974	9.20432	9.34918	9.41314	9.92196	9.92054	9.82201	10.5205	10.1969	10.1252
GPX7	7.44386	6.21521	5.94499	6.67795	6.55504	7.41314	7.22304	4.24465	3.84632	4.81695	5.45618	5.58051
GSK3B	7.63651	7.32769	7.5449	7.81153	7.65866	7.84486	8.62407	8.58704	8.46609	8.61726	8.43707	8.29554
GSTM4	5.7069	5.00576	5.94499	5.07129	5.32238	5.57184	5.81672	5.59573	5.8587	6.40191	4.01561	3.43755
GUCY1A1	5.7069	6.09322	5.75234	6.41922	6.28585	6.63073	5.62159	5.65231	5.80851	6.15193	6.4177	6.06205
GUCY1B1	3.31458	4.32769	4.94499	4.85979	5.75534	5.57184	3.48607	3.95187	3.68877	5.31171	5.33753	5.40718
GZMA	5.12193	4.7062	4.26692	5.41922	5.52401	4.57184	5.14212	5.4373	5.44777	4.16487	5.01561	5.17452
GZMB	6.52403	6.46519	6.03245	6.33978	6.52401	6.63073	6.44168	6.21491	5.98833	6.60544	5.96314	6.40718
GZMH	1.89954	1.17569	1.52995	1.93379	1.32238	1.79423	1.6116	1.4373	1.98833	1.94248	1.20825	2.17452
HAMP	3.31458	3.81312	3.30254	3.51875	3.39277	3.3088	3.7636	3.33038	3.68877	3.67944	1.79321	3.43755
HAVCR2	8.29186	8.25369	8.83373	9.37341	9.2099	9.21569	9.0388	9.22333	9.00792	8.56453	9.21107	8.99725
HCK	8.6809	7.91265	8.67291	8.69932	8.87697	8.37919	8.88979	8.92341	9.03954	10.3369	9.40054	9.23414
HCST	9.02194	9.40664	10.4044	9.46048	9.52401	9.47873	9.99242	9.07703	9.506	8.73255	8.24717	8.89151
HDC	3.89954	2.00576	3.75234	2.61186	3.00045	3.98688	3.7636	3.21491	3.15826	3.35751	3.01561	2.43755
HERC5	6.40204	6.7062	6.26692	11.6133	11.4424	11.2443	11.6078	10.7037	10.5129	8.19986	9.95476	9.70278
HK3	5.06947	5.7062	5.71317	5.07129	5.24838	4.98688	5.32432	4.53683	4.76969	5.2644	5.06623	4.65995
HLA-A	12.5667	13.1906	13.3483	14.0492	14.0132	13.8983	13.8349	14.0109	13.48	13.066	13.4405	13.2196
HLA-B	13.6186	14.3065	14.4471	15.0779	15.0407	14.9083	15.0553	15.2281	15.5409	15.0587	15.5835	15.4091
HLA-C	10.3535	11.5303	11.1846	12.1534	12.4807	12.9469	12.6822	12.9486	12.6989	11.6221	11.9964	11.7754
HLA-DMA	10.7534	10.4835	10.7795	10.5307	10.2412	10.1006	9.12116	9.12779	9.17569	10.1983	9.67382	9.48377
HLA-DMB	9.96921	9.90361	10.1786	8.80662	8.9948	8.72834	8.92952	8.99517	9.15951	10.4868	9.62821	9.34043
HLA-DOB	9.37527	9.46109	8.79674	10.2118	10.0665	9.94688	10.0476	10.097	10.1208	10.4169	10.5887	10.5162
HLA-DPA1	12.3272	12.2555	12.4914	12.7777	12.5008	12.1668	12.0319	12.0227	12.1993	12.6989	12.5998	12.4269
HLA-DPB1	11.3549	11.0719	11.2871	11.7635	11.2859	10.8511	10.791	10.7508	10.8517	10.1959	9.74158	9.47281
HLA-DQA	13.2858	13.288	13.0053	13.695	13.3428	13.2139	13.9316	13.9368	14.0146	13.3334	14.0758	13.9419
HLA-DQB1	8.68962	9.53714	3.75234	8.91564	9.69742	9.12643	9.89854	10.0351	10.244	10.7118	10.3882	10.0523
HLA-DRA	14.5207	14.3455	14.3483	14.968	14.6606	14.4016	14.4128	14.4962	14.6095	14.7873	15.0271	14.8991
HLA-DRB	12.4001	12.7468	12.7999	13.0861	12.9594	12.7608	13.9705	14.0526	14.3432	14.2789	14.1759	14.001
HLA-E	11.9746	12.4008	12.1714	13.3985	13.4217	13.329	12.9563	12.9671	12.9549	12.4157	13.1592	13.0213
HLX	8.53375	8.40664	8.25787	8.74114	8.84594	8.60159	8.79372	8.85394	9.08505	9.19514	9.55033	9.33842
HMGB1	9.99757	10.1606	10.2	9.48531	9.33584	9.1767	9.75002	9.80487	10.188	10.0014	9.88068	9.71057
HMOX1	9.66773	10.9802	10.8459	11.061	11.433	11.8324	9.55997	9.76051	10.1744	9.63712	10.5448	10.2893
HPGD	4.31458	5.52932	5.58884	5.07129	5.58541	5.3088	5.83399	5.8394	5.15826	3.35751	5.63452	4.94005
HSD11B1	3.31458	3.81312	5.19292	4.69932	4.45988	4.98688	3.44168	3.79987	3.89522	6.45555	4.45618	3.85259
HSP90AA1	12.3068	12.5175	12.2821	13.036	13.1556	13.1052	12.8427	12.8163	12.7079	12.4756	13.1044	12.9596
HSP90AB1	12.47	12.8699	12.7556	12.5924	12.6733	12.7148	12.2288	12.2487	12.3951	12.1072	12.4398	12.2862
HSP90B1	11.5277	11.3677	11.7443	11.6753	11.7785	11.6108	11.9301	11.8529	11.689	11.2003	11.3023	11.1541
ICAM3	5.5044	5.36331	5.24877	6.76161	6.52401	7.2348	6.46404	6.4113	6.82122	5.60544	5.5658	5.80679
ICOS	5.01502	5.52932	4.40442	5.69932	5.8078	6.07434	5.7636	5.21491	5.68877	5.74983	5.79321	5.02252
ICOSLG	9.4845	8.67819	9.56337	9.5337	9.27191	8.63073	9.71197	8.71475	8.91907	8.49706	8.58763	8.36039
IDO1	10.586	10.9261	10.3817	12.7292	12.6896	12.069	13.1721	13.1649	13.0818	14.6974	14.4823	14.3219
IFI16	8.80643	9.34561	9.21177	10.9439	11.1641	11.0092	10.1576	11.3041	11.2087	10.1511	10.4128	10.1552
IFI27	4.63651	5.7062	5.98938	12.1559	12.2105	11.8245	11.9228	12.1741	12.3369	9.10906	12.7626	12.6486
IFI35	7.06947	6.95996	7.32003	10.7033	10.5161	10.2443	10.2049	10.2684	10.1355	9.53244	10.3089	10.2955
IFI44	6.987	7.97155	7.61741	12.1142	12.1616	11.9042	12.7152	11.6852	11.4493	9.28677	10.9026	10.814
IFI6	7.46433	7.95996	9.59245	12.6746	12.6073	12.5367	12.288	12.4209	12.3956	9.9121	11.9896	11.9728
IFIH1	8.53375	9.20052	8.6797	12.2732	12.202	12.1543	12.4245	12.4457	12.3273	10.124	11.2723	11.1064
IFIT1	4.77401	6.09322	5.26692	12.3936	12.4686	12.3444	11.8552	11.8736	11.6127	6.84133	9.7061	9.54434
IFIT2	6.22147	6.7062	5.89918	13.1226	13.1448	12.8596	13.4587	13.5512	13.382	10.5791	11.0132	10.7995
IFIT3	6.17256	6.52932	6.58884	11.9202	11.9597	11.6361	11.0077	11.0796	10.8986	9.14051	10.716	10.5745
IFITM1	7.5434	9.23938	8.13481	12.9422	12.9148	12.765	12.7836	12.914	12.1506	10.3757	11.8656	11.6843
IFITM2	7.4231	7.30954	7.61741	11.0339	10.943	10.6126	10.5489	10.6133	10.46	7.56697	9.53468	9.56168
IFITM3	6.4845	7.3808	7.38793	13.0157	13.0339	12.8518	13.8119	12.9504	13.1138	11.4945	12.5631	12.3452
IFNA1/13	3.63651	4.00576	3.75234	4.19682	3.32238	4.3088	4.44168	3.8394	3.15826	0.942476	3.66768	2.43755
IFNA14/16	3.63651	3.59072	3.26692	3.93379	4.32238	5.1568	4.44168	5.21491	5.5733	3.64249	5.20825	4.43755
IFNA2	1.31458	1.00576	2.52995	2.61186	4.17037	4.57184	3.7636	3.62994	4.98833	3.35751	3.20825	4.65995
IFNA4/7/10/17/21	3.89954	4.7062	4.40442	4.3123	4.45988	4.79423	4.14212	4.53683	4.44777	4.81695	4.11514	3.85259
IFNA5	2.89954	2.00576	2.94499	3.61186	3.32238	3.98688	3.24903	3.4373	3.79569	2.16487	2.20825	1.43755
IFNA6	3.31458	4.46519	4.26692	4.78179	3.00045	4.57184	3.90111	3.62994	4.31026	3.94248	3.53018	3.02252
IFNA8	3.63651	3.00576	3.52995	3.78179	3.00045	3.68732	3.52914	3.21491	3.15826	3.24016	3.49365	3.24491
IFNAR1	9.75337	9.55266	9.67631	9.27364	9.00607	9.1568	9.37389	9.45012	9.32484	9.76478	9.46328	9.27676
IFNAR2	8.72397	8.82594	8.45278	9.02549	8.77524	8.68732	9.92499	9.87312	9.64655	9.93211	9.46799	9.44692
IFNB1	3.63651	4.17569	4.11491	4.07129	4.58541	4.98688	4.6705	4.18453	4.48019	3.44498	5.16245	4.71057
IFNG	3.63651	6.39808	2.52995	6.56606	6.83334	2.98688	6.44168	6.62994	5.44777	6.84937	6.79321	5.65995
IFNGR2	10.6809	10.5352	10.7983	11.0371	10.7436	10.6628	10.7227	10.8042	10.8185	10.7315	11.0506	10.8039
IFNK	2.89954	2.32769	2.94499	0.611861	3.00045	3.98688	1.7636	2.95187	2.5733	2.35751	2.53018	2.43755
IFNL1	4.31458	3.59072	4.40442	4.07129	3.00045	4.98688	4.08553	3.67434	3.68877	1.64249	3.79321	4.24491
IFNL2/3	4.31458	5.17569	5.11491	5.56606	5.8078	5.68732	5.31204	5.37141	5.64655	4.84937	5.63452	5.24491
IFNL4	3.63651	4.17569	3.75234	4.3123	3.00045	4.79423	4.14212	3.62994	3.98833	3.16487	3.37818	2.65995
IFNLR1	5.22147	5.7062	5.69988	5.00418	5.39277	5.89377	5.32432	5.30237	5.38065	4.05795	4.90869	4.65995
IFNW1	4.12193	4.91265	5.11491	4.41922	4.70089	6.1568	4.14212	4.33038	4.5733	4.35751	4.66768	4.17452
IGFBP7	4.4845	5.17569	4.64543	6.03813	5.8078	6.1568	5.49696	5.61863	5.93085	3.88108	4.37818	4.37615
IKBKB	6.06947	6.17569	6.19292	6.39322	6.55504	6.74176	7.49153	7.36465	7.30575	7.94623	7.36812	7.2363
IKBKE	6.987	6.9365	7.58884	7.91564	8.25784	7.68732	7.85953	7.86356	6.68877	8.57426	7.64288	7.27044
IKBKG	7.75752	7.87613	7.89918	8.38665	7.94296	8.1767	8.34706	8.35786	8.506	8.33479	8.53468	8.39562
IL10	4.4845	4.32769	4.52995	6.10371	6.67287	6.51044	7.53971	7.57539	7.36771	2.35751	6.01561	5.4673
IL10RA	9.5289	9.40237	9.333	10.1931	10.2075	10.1865	10.6563	10.7283	10.7536	10.9754	11.4153	11.2678
IL10RB	7.85374	8.49761	8.58884	8.51273	8.78835	8.58679	7.88047	8.11577	8.56953	8.5098	8.69207	8.32427
IL11	4.12193	3.32769	3.94499	3.41922	3.32238	2.98688	3.55832	3.37006	3.01167	3.64249	2.79321	3.85259
IL11RA	4.31458	4.00576	4.85188	4.19682	4.45988	5.68732	4.34857	4.21491	5.15826	4.35751	5.01561	5.43755
IL12A	1.31458	3.81312	3.94499	2.19682	3.00045	3.57184	2.7636	2.99987	2.98877	3.52744	3.53018	2.65995
IL12B	4.31458	4.46519	3.75234	4.3123	4.32238	2.98688	4.55832	4.95187	3.98833	4.35751	4.20825	2.43755
IL12RB1	5.83814	5.25369	5.52995	5.56606	5.70089	6.3088	4.57096	4.8394	4.5119	5.66129	6.04114	5.71057
IL12RB2	3.31458	3.81312	3.26692	4.3123	4.32238	3.57184	3.02664	2.08937	3.31026	2.67944	2.53018	3.17452
IL13	4.12193	4.81312	5.11491	4.61186	6.12973	5.3088	4.6116	5.4373	5.31026	5.16487	4.79321	5.17452
IL13RA1	10.5506	10.1832	10.1617	10.3415	9.93709	9.86952	10.8608	10.8533	10.8405	10.8205	10.9806	10.7922
IL13RA2	2.12193	4.17569	3.75234	2.61186	2.58541	1.98688	3.7636	3.37006	3.98833	3.35751	2.53018	3.43755
IL15	7.44386	8.21521	7.07427	8.58914	8.3403	8.36192	8.36203	8.59284	8.55819	8.90826	9.12114	9.06205
IL15RA	5.95843	6.86374	5.85188	8.50668	8.19027	8.11616	8.6166	8.8247	8.30575	8.0264	8.48902	8.36434
IL16	8.30326	8.32769	8.47637	6.69932	7.04484	6.79423	5.72708	5.64117	5.64655	6.1904	6.51203	6.4673
IL17A	1.31458	3.59072	3.26692	2.19682	3.00045	3.57184	3.34857	2.87787	3.0758	3.16487	4.53018	4.75948
IL17B	3.63651	3.00576	3.75234	2.61186	4.17037	5.3088	4.7636	3.95187	4.15826	4.35751	4.79321	3.43755
IL17C	3.89954	3.00576	3.26692	3.61186	3.8078	4.57184	4.02664	3.95187	3.01167	3.67944	4.79321	3.43755
IL17D	1.31458	1.00576	3.52995	3.41922	3.32238	4.3088	3.55832	3.37006	4.98833	4.35751	4.79321	3.14741
IL17F	3.89954	4.32769	5.64543	3.61186	4.32238	5.68732	3.14212	4.37006	3.01167	4.35751	4.01561	4.71057
IL17RA	9.02194	8.57562	9.30693	8.68332	8.73516	8.96416	7.82969	7.72006	7.91017	8.56453	8.21387	8.07176
IL17RB	4.31458	4.32769	4.11491	3.19682	3.32238	3.98688	3.90111	3.95187	4.5733	4.16487	4.37818	4.65995
IL17RC	4.4845	4.46519	5.40442	4.85979	5.24838	5.57184	4.29966	4.73847	4.71625	4.71507	3.66768	3.43755
IL17RD	4.77401	4.81312	1.94499	4.69932	4.90734	4.79423	3.7636	3.4373	4.44777	5.16487	5.20825	5.02252
IL17RE	2.31458	2.17569	3.75234	2.93379	2.00045	3.57184	2.52914	2.21491	3.0758	3.60544	3.20825	3.75948
IL18	6.17256	5.81312	6.77788	6.28429	6.52401	6.3088	6.57096	6.49413	6.17816	6.33479	7.09089	6.32833
IL18BP	6.26877	6.78712	7.30254	6.78179	7.10897	6.74176	6.18314	6.30942	6.92497	8.51486	7.9225	7.75948
IL18R1	5.22147	5.09322	5.03245	5.25572	5.39277	4.79423	5.6116	5.95187	6.27374	5.67944	6.01561	6.85259
IL18RAP	3.89954	4.7062	4.64543	4.41922	4.70089	5.44631	5.24903	5.62994	4.01167	4.64249	5.20825	4.14741
IL19	2.89954	4.00576	4.40442	3.93379	3.58541	4.3088	3.24903	4.1535	3.89522	1.94248	4.01561	1.85259
IL1A	7.06947	5.7062	6.64543	5.07129	5.32238	5.3088	2.6896	2.4373	2.44777	4.67944	4.66768	4.31202
IL1B	13.0535	12.7586	13.5201	11.4224	11.7908	11.3813	10.2738	10.3557	10.7949	11.9523	12.8056	12.6519
IL1F10	3.63651	4.00576	3.52995	4.61186	3.8078	5.3088	4.24903	4.4373	3.5733	2.64249	4.79321	3.43755
IL1R1	8.4231	8.23458	7.89918	7.85979	7.4923	8.58679	9.51314	9.6757	9.62767	8.43166	7.66768	7.60078
IL1R2	3.63651	3.00576	3.26692	6.13542	6.64431	6.74176	7.53707	7.41458	7.61769	4.74983	6.11514	5.94005
IL1RAP	6.56251	6.56035	6.98938	6.25572	6.42671	5.3088	6.50237	5.97867	6.35466	6.16487	6.27434	6.63395
IL1RAPL1	1.31458	1.00576	2.94499	1.61186	3.32238	2.98688	1.24903	1.21491	1.31026	0.357514	2.53018	1.43755
IL1RAPL2	2.89954	3.32769	2.52995	2.93379	3.58541	4.79423	3.7636	3.21491	2.01167	3.94248	3.20825	2.17452
IL1RL1	2.89954	3.32769	3.75234	3.78179	3.00045	3.98688	3.02664	3.21491	3.98833	4.35751	3.01561	3.85259
IL1RL2	3.89954	2.59072	3.75234	2.61186	2.58541	4.57184	4.7636	3.95187	3.31026	3.67944	3.79321	3.17452
IL1RN	12.9339	12.7256	13.7296	12.9352	12.7843	12.6847	11.128	11.235	11.1317	10.5785	12.817	12.5655
IL2	2.89954	3.00576	3.26692	5.13542	3.8078	5.1568	3.19656	3.48792	4.5733	4.84937	2.53018	1.43755
IL20	4.89954	4.46519	4.52995	4.51875	4.70089	5.44631	4.6116	4.95187	3.98833	4.35751	5.37818	4.43755
IL20RA	2.31458	3.32769	1.94499	4.51875	4.17037	4.3088	4.02664	3.95187	3.98833	3.16487	4.53018	3.43755
IL20RB	4.31458	3.81312	4.64543	4.69932	4.58541	5.79423	3.79923	3.67434	3.31026	4.1124	4.29571	3.31202
IL21	3.89954	3.81312	3.94499	2.93379	4.17037	4.57184	4.44168	4.62994	3.01167	4.16487	4.20825	3.85259
IL21R	5.67213	5.94828	5.26692	5.85979	5.90734	5.89377	5.6315	5.8394	5.36337	5.88108	5.96314	5.63395
IL22	4.4845	4.91265	3.26692	3.19682	3.8078	4.3088	3.7636	4.95187	3.98833	3.16487	4.53018	3.85259
IL22RA1	4.4845	3.32769	4.11491	2.61186	3.32238	4.3088	3.44168	3.21491	4.5733	3.35751	4.53018	4.43755
IL22RA2	4.63651	4.91265	4.40442	4.41922	4.90734	6.07434	5.44168	6.08937	5.5733	5.94248	6.01561	6.02252
IL23A	4.63651	4.7062	4.94499	4.69932	4.90734	4.98688	4.44168	3.79987	4.0758	4.94248	4.20825	5.31202
IL23R	3.31458	3.32769	3.85188	3.19682	3.8078	5.44631	3.24903	3.1535	2.68877	1.67944	1.79321	2.65995
IL24	4.89954	4.7062	5.11491	4.69932	5.32238	5.68732	5.65113	5.51259	4.76969	2.67944	4.79321	3.75948
IL25	4.63651	3.32769	3.26692	4.61186	2.00045	4.3088	3.55832	3.95187	4.31026	4.35751	3.20825	3.85259
IL26	4.31458	4.46519	4.11491	4.41922	4.58541	4.79423	2.24903	2.08937	1.98833	2.35751	3.53018	2.85259
IL27	2.31458	3.81312	4.64543	6.16645	6.64431	6.44631	4.90111	5.03933	5.70258	5.1124	7.12711	6.80679
IL27RA	8.08276	7.60567	8.37962	6.89726	7.19027	7.37919	6.95343	6.84911	7.13808	7.80046	7.15076	7.11938
IL2RA	8.18494	8.90663	7.35438	8.59485	8.65866	9.13662	8.60909	8.64117	8.61769	8.94623	9.32459	9.20132
IL2RB	7.31458	7.82594	6.23039	7.15102	7.30423	7.3088	7.24903	7.67434	7.31026	8.66129	7.29571	8.55303
IL2RG	10.553	10.4508	10.4248	10.8152	10.591	10.3619	10.7366	10.7717	10.9345	10.7895	11.2251	11.0916
IL3	2.89954	3.81312	2.94499	2.61186	3.58541	5.57184	4.7636	3.37006	4.98833	4.94248	4.79321	5.43755
IL31	2.89954	3.59072	2.94499	2.93379	2.58541	3.98688	3.55832	3.37006	4.01167	3.64249	4.20825	4.85259
IL31RA	4.77401	4.59072	3.75234	3.61186	5.00045	5.1568	3.90111	3.4373	4.5733	7.4868	5.60057	5.4673
IL32	8.12193	7.97155	8.16416	8.22657	8.52401	7.84486	8.04159	8.08321	8.55629	10.6149	9.92764	9.71523
IL33	1.31458	2.00576	2.94499	3.19682	3.58541	1.98688	3.44168	2.37006	2.01167	2.64249	2.53018	3.85259
IL34	3.31458	3.32769	2.52995	1.61186	3.58541	3.57184	3.24903	3.21491	2.98833	1.64249	2.20825	1.14741
IL36A	3.89954	4.00576	4.11491	3.19682	4.00045	4.98688	4.44168	4.21491	4.79569	4.35751	4.79321	3.85259
IL36B	4.77401	4.81312	5.64543	5.93379	5.39277	5.68732	3.29966	3.53683	3.38065	3.52744	5.85211	5.37615
IL36G	4.31458	3.32769	4.11491	4.69932	4.32238	5.44631	4.24903	4.21491	4.31026	4.16487	4.79321	5.94005
IL36RN	4.31458	4.46519	4.85188	5.78179	5.70089	6.1568	4.52914	4.53683	3.68877	2.94248	5.96314	5.80679
IL37	2.31458	4.17569	4.11491	4.19682	3.58541	4.3088	4.6116	3.95187	3.5733	4.67944	4.20825	5.85259
IL3RA	7.97279	7.86374	8.28484	9.09164	9.23885	9.0954	9.3327	9.54955	9.5458	9.18724	11.1427	10.9728
IL4	3.31458	4.00576	4.11491	3.93379	3.8078	5.3088	3.90111	3.4373	3.5733	4.16487	4.79321	4.43755
IL4R	8.65443	9.30954	9.51863	8.97818	8.90132	9.21569	9.00678	9.1248	9.49017	9.40191	9.55033	9.50364
IL5	2.02664	2.21491	1.5733	4.19682	3.8078	5.3088	4.4845	4.32769	3.75234	2.52744	3.01561	3.17452
IL5RA	2.89954	2.00576	2.52995	2.19682	3.58541	4.98688	2.02664	3.21491	3.98833	2.35751	3.79321	3.43755
IL6	4.89954	6.43203	4.85188	4.51875	5.08791	7.44631	4.19656	4.08937	5.44777	4.1124	4.85211	4.65995
IL6R	9.11548	9.05561	9.2759	10.036	9.88615	9.58679	8.05639	8.18645	8.30348	8.47645	8.84125	8.70746
IL6ST	9.5044	8.8945	9.28038	9.4945	9.23407	9.0203	9.44519	9.36634	9.2944	9.16003	9.07553	9.09814
IL7	4.63651	4.25369	4.07427	5.96941	5.8078	6.37919	5.90111	5.30237	5.38065	5.40191	5.66768	5.43755
IL7R	12.4618	11.8442	12.6873	12.8938	13.1587	12.7207	13.4441	13.4265	13.3218	11.9008	12.8232	12.7133
IL9	2.89954	3.02813	3.21177	2.93379	4.17037	5.3088	4.7636	5.4373	5.98833	4.35751	5.53018	6.65995
IL9R	4.77401	4.7062	4.94499	4.69932	5.08791	6.07434	5.24903	6.21491	5.98833	6.05795	6.79321	6.17452
IRAK1	7.19722	7.72001	7.75234	7.27007	7.22927	6.44631	7.5658	7.41785	7.77624	7.4868	7.98961	7.60748
IRAK3	5.95843	5.32769	5.94499	5.74114	6.04484	6.07434	6.64625	6.53683	6.46407	7.08543	6.66768	6.43755
IRAK4	6.7069	6.78712	6.85188	7.55438	7.24838	7.47873	8.09631	8.21491	8.14315	8.01215	8.13899	8.09577
IRF1	8.73243	8.95996	8.6797	9.80415	9.78835	9.55673	9.75058	9.72732	9.73737	11.8297	11.6769	11.536
IRF3	5.63651	6.25369	5.85188	6.33978	6.00045	6.3088	5.86794	6.02226	6.4146	6.60544	6.01561	5.55303
IRF4	11.2409	10.8355	10.7779	11.9765	11.7495	11.2036	11.02	11.0053	10.9724	10.2202	10.8072	10.7572
IRF7	7.56251	8.48149	8.08454	11.1559	11.0892	11.061	10.6009	11.7612	11.1163	9.11574	10.1984	10.0087
IRF9	8.17256	8.79366	8.59604	10.0631	10.1011	10.0583	9.42253	9.43165	9.54004	9.08543	9.7001	9.47464
ISG15	6.06947	7.87613	7.6032	13.1246	13.0716	13.1736	11.9065	12.2379	12.8247	9.5199	12.3937	12.1843
ITGAE	8.40204	8.27255	8.80297	8.66714	8.63707	8.32673	8.58761	8.67979	8.66781	7.96114	7.46564	7.26198
ITGAL	9.73664	9.40237	9.28928	9.53964	9.43508	9.51044	8.11056	8.07081	7.96847	9.56697	9.25264	9.11703
ITGAM	8.13476	8.74723	9.76517	7.69932	7.84594	7.81977	7.6315	7.0478	7.69569	7.77114	8.17403	7.74134
ITGAX	10.9014	10.8211	11.7858	11.0308	11.3224	11.2229	10.3991	10.4146	10.5372	10.9887	11.4443	11.3529
ITGB2	10.9403	10.6729	11.6306	9.77425	9.80458	9.80066	9.74203	9.89204	10.0368	11.404	10.5963	10.4243
ITGB7	9.6809	9.65681	10.4227	10.4698	10.3019	10.23	9.63459	9.80612	9.99746	9.72602	10.3782	10.0993
ITK	5.56251	4.91265	4.85188	5.74114	6.00045	5.68732	5.96524	5.71741	5.15826	6.84937	5.66768	6.80679
ITLN1	2.31458	3.59072	3.26692	2.93379	3.00045	4.3088	4.24903	3.37006	3.01167	4.67944	4.79321	5.17452
ITPR3	6.92929	7.29116	7.05351	6.76161	6.88309	7.68732	6.68485	6.58994	6.80212	6.09898	6.13899	5.96112
JAK1	9.59998	9.98018	9.78104	10.0589	10.0503	9.81977	9.87213	9.92858	10.0504	10.2139	10.0043	9.95588
JAK2	8.85374	8.17569	8.09473	10.4683	10.4077	9.74176	8.4956	8.59573	8.05173	9.66926	9.23616	9.18127
JAK3	7.35897	7.59072	7.5449	7.11966	7.39277	7.47873	6.88462	6.71209	6.99396	8.58393	8.16245	8.13799
JAML	7.85374	7.11429	7.6032	6.36675	6.61516	6.51044	6.02664	5.68523	5.61769	6.78378	5.06623	4.89699
JUN	9.449	9.91565	10.1023	10.0276	10.2436	10.4131	9.72129	9.83696	10.0436	10.2225	11.3089	11.0999
JUNB	9.12836	9.67465	9.61387	9.90188	9.83334	9.49467	9.92196	10.0346	10.4447	10.7621	10.9723	10.7804
KDM6B	6.83814	7.54492	7.45278	6.44475	6.70089	7.11616	6.34254	5.81977	6.36337	7.15193	7.7001	7.50364
KIR2DL1	3.63651	4.59072	3.94499	4.69932	4.32238	4.79423	4.7636	5.08937	4.31026	4.16487	4.79321	5.02252
KIR2DL3	2.31458	5.64962	4.75234	5.46984	5.00045	5.44631	3.44168	3.33038	5.68877	2.67944	4.60057	3.94005
KIR3DL1/2	3.63651	3.59072	2.94499	2.93379	4.17037	1.98688	2.02664	2.62994	3.31026	2.94248	3.20825	1.14741
KLRB1	5.01502	5.00576	5.3373	4.41922	4.90734	5.44631	5.44168	5.08937	4.31026	4.81695	4.20825	5.43755
KLRC1	4.77401	5.32769	4.85188	4.78179	5.08791	5.1568	5.24903	4.71741	4.98833	4.81695	4.90869	4.65995
KLRD1	5.01502	5.00576	4.26692	4.85979	5.32238	4.3088	5.24903	5.08937	4.5733	4.35751	5.79321	4.85259
KLRK1	7.97279	6.9365	6.89918	6.85979	7.32238	7.91761	7.39587	7.33038	7.23626	7.05795	7.20825	8.17452
KPNB1	8.7069	8.91265	8.61032	9.53072	9.25784	9.3356	9.12204	9.05096	8.98833	9.1323	9.22784	9.05961
KRAS	7.4231	7.25369	7.8875	8.1741	8.26724	8.25366	7.54496	7.69603	7.47215	7.02285	7.7001	7.5108
LAG3	3.63651	3.00576	2.52995	7.87865	8.03387	7.11616	76.8468	6.8394	7.75652	6.81695	6.89475	7.01246
LAMP1	10.7617	11.0015	11.7107	11.4095	11.6298	11.4463	12.1204	12.141	12.1676	11.383	11.6512	11.4024
LAMP2	9.95482	9.68876	9.95342	10.6671	10.5985	10.4173	10.8286	10.7615	10.6035	10.5706	10.7828	10.6116
LAMP3	11.316	11.0665	10.7588	12.1987	11.8777	11.2907	12.1707	12.191	12.3318	12.2487	12.3343	12.1824
LANCL1	6.95843	6.78712	6.67291	6.72039	6.58541	6.1568	5.92549	5.96979	6.08637	5.74983	6.20825	5.87496
LAT	8.33695	8.49761	9.13481	7.88799	7.85843	8.27228	7.29343	7.30942	7.50797	7.3462	7.9225	7.8694
LAT2	7.987	8.25369	8.24877	7.39322	7.58541	7.7148	7.50777	7.40143	7.62133	8.00857	7.95644	7.64701
LCK	5.7069	5.09322	5.3373	5.19682	5.58541	4.98688	5.6116	4.21491	5.98833	5.74983	4.79321	5.65995
LCN2	2.89954	2.59072	4.64543	3.78179	3.58541	4.79423	4.24903	5.21491	4.5733	4.35751	3.20825	2.85259
LCP1	12.5607	12.3378	12.4592	12.2261	11.9662	11.848	12.2073	12.2011	12.1978	12.6419	12.5083	12.3293
LCP2	8.94393	8.76065	9.16899	9.8716	10.0256	9.73507	9.20821	9.40638	9.38172	10.0184	10.297	10.1252
LDHB	9.02882	9.23938	9.16899	8.12756	8.29507	8.2348	7.74317	7.81234	7.7795	8.28825	8.00267	7.82414
LEF1	5.22147	4.59072	4.52995	5.13542	5.52401	5.89377	5.90111	5.33038	5.5733	5.81695	4.20825	5.43755
LGALS3	12.8278	12.6923	13.2579	12.7581	12.5565	12.6864	13.5057	13.4998	13.4789	12.4033	13.2962	13.1014
LIF	3.89954	4.00576	4.94499	4.61186	5.17037	4.98688	5.02664	5.21491	4.98833	3.64249	4.79321	5.43755
LILRA3	7.5434	8.05016	8.77788	9.18172	9.58541	9.5643	7.86374	7.97424	8.10728	6.98687	9.12711	8.83273
LILRA5	4.4845	4.00576	4.40442	6.96941	7.22927	7.54146	5.5502	5.79987	5.74322	4.97222	6.94972	6.5108
LILRA6	6.22147	6.00576	6.43684	6.69932	7.45988	7.41314	5.85107	6.2738	6.29211	7.1323	6.85211	6.52502
LILRB2	7.35897	6.81312	7.81535	9.39322	9.87081	9.82608	9.25144	9.17973	9.10468	9.03171	9.98961	9.80533
LIMK2	5.63651	5.91265	5.26692	5.56606	5.64431	4.98688	4.41896	4.4113	4.44777	8.82104	7.97643	7.70434
LITAF	9.87682	10.0058	10.3025	10.5733	10.1168	9.84486	10.0994	10.1447	10.3193	11.4696	11.3863	11.1936
LRG1	4.4845	4.32769	3.94499	4.51875	4.17037	4.3088	3.7636	3.62994	3.44777	4.00137	5.4177	5.24491
LRRK2	6.77401	7.13504	6.87572	4.69932	5.08791	5.79423	5.46404	5.02226	5.21715	9.99595	6.68398	6.65995
LTA4H	8.88443	8.76731	9.00568	7.02125	7.28585	7.57184	7.30586	7.4113	7.16824	9.04926	7.11514	6.96112
LTB	9.41261	8.74723	9.61387	8.13542	8.59291	7.54146	3.65113	4.08937	4.74322	6.40191	8.48902	8.40718
LTBR	7.38067	7.00576	7.95621	8.02125	8.17037	8.19633	6.93353	7.09755	7.67833	7.79214	7.73963	7.58051
LTC4S	3.31458	2.00576	4.40442	3.19682	3.8078	3.98688	3.44168	4.21491	3.98833	3.35751	4.20825	4.43755
LTF	2.31458	3.00576	2.94499	3.61186	3.00045	4.79423	4.55832	4.79987	4.01167	3.64249	4.53018	4.85259
LYN	10.2746	10.135	10.0691	11.2593	11.2801	11.0717	11.0262	11.0853	10.8907	11.4036	11.6502	11.4724
MAF	5.83814	5.64962	5.98938	6.78179	6.70089	6.68732	5.60155	5.66337	5.31026	6.35751	5.63452	4.80679
MAFB	7.33695	7.49761	8.44483	9.29836	9.75199	9.60893	8.61285	8.70006	8.89823	7.88499	8.16825	7.86382
MAP1LC3A	4.12193	4.59072	4.26692	4.19682	4.32238	5.1568	4.19656	3.75923	4.5733	4.64292	4.85211	4.37615
MAP2K2	8.348	8.42361	8.92227	8.24849	8.28585	8.29066	8.01343	8.17491	8.56576	8.66813	8.30628	8.34845
MAP2K3	9.02882	9.01139	9.49573	8.86453	8.98913	8.96416	7.90111	7.95637	8.02725	7.77537	8.83396	8.65349
MAP2K4	7.95843	7.92462	8.0218	8.2772	7.8078	7.74176	8.44027	8.34075	8.25746	7.99051	8.13306	7.87496
MAP2K7	7.12193	7.19559	7.32003	7.33978	6.75534	7.11616	7.70142	7.66612	7.7298	8.07861	7.89475	7.66637
MAP3K1	8.57197	8.32769	8.4288	7.72039	7.4923	7.94107	8.62779	8.67843	8.65899	8.42091	8.18553	8.13336
MAP3K3	8.05605	8.05016	8.18339	7.24122	7.19027	7.1568	7.11763	6.98749	6.90122	7.2644	7.6261	7.28722
MAP3K5	6.01502	5.59072	6.11491	5.93379	6.24838	6.07434	5.86794	5.94283	5.34589	4.9121	5.82296	5.68548
MAP3K7	7.85374	7.94828	7.87572	7.90648	7.78181	8.34443	7.82754	7.89439	7.88618	7.99776	8.05374	7.83559
MAP3K8	9.12193	9.44455	8.84585	9.50971	9.25784	9.60159	8.15248	8.09755	8.22435	8.84133	9.05374	9.03001
MAPK1	9.83421	9.61309	9.79674	9.87865	9.76863	9.54146	9.70495	9.71143	9.67221	9.58753	9.84669	9.60748
MAPK13	8.41261	8.24417	9.02714	8.58914	8.53183	8.46261	8.32432	8.26838	8.40408	7.96854	8.71208	8.60414
MAPK14	8.78218	8.28189	8.59604	8.48223	8.60778	8.19633	8.2214	8.1979	8.09686	7.97957	8.02843	7.89151
MAPK8	7.65443	7.99445	7.52995	8.13542	8.32238	8.03127	8.55151	8.50031	8.46609	8.3088	8.65119	8.48922
MAPK9	8.13476	8.14531	7.83981	7.87865	7.72837	7.74176	7.9905	8.03721	8.0409	7.79214	7.76284	7.52502
MAPKAPK2	7.52403	7.64962	8.13481	8.18172	8.18036	8.19633	8.58251	8.54283	8.48619	8.28233	8.67586	8.37223
MARCKS	11.3397	11.2549	10.9866	11.569	11.4098	11.1058	10.9823	11.1026	11.3451	11.3139	11.0802	10.9234
MARCO	3.31458	3.81312	3.94499	4.51875	4.45988	3.44631	3.55832	3.37006	3.01167	3.64249	3.37818	3.14741
MAVS	6.22147	6.39808	7.01108	6.33978	6.39277	6.68732	6.04159	6.07289	6.08637	6.57668	6.65119	6.06205
MCL1	8.2094	8.69925	8.57434	9.67795	9.79161	9.54912	9.49153	9.40143	9.33706	9.53867	9.94127	9.74438
MDFIC	9.73243	9.85751	9.75234	8.80662	8.88919	9.1568	8.38419	8.33385	8.29211	8.70624	8.40792	8.3038
MEFV	5.4845	4.7062	4.64543	7.69932	7.76863	7.7148	5.8763	6.07289	6.2075	6.1904	6.51203	6.11938
MGAM	5.63651	6.05016	6.15444	3.78179	4.58541	5.79423	3.99627	4.1218	4.31026	5.7669	5.5658	5.17452
MIF	8.89954	9.35449	9.44084	8.57186	8.48427	8.54146	8.41034	8.71076	9.11375	9.1904	9.05687	8.91868
MKNK1	4.77401	4.81312	4.26692	4.3123	4.32238	5.57184	3.93353	3.62994	3.94253	4.1124	4.01561	3.17452
MLKL	5.89954	5.7062	6.11491	7.02125	7.22927	7.44631	6.30586	6.52476	6.16824	6.57668	6.49365	6.56684
MME	4.31458	4.32769	5.75234	4.41922	5.17037	5.44631	4.02664	4.21491	5.44777	3.35751	4.79321	4.43755
MRC1	9.99757	9.82913	11.0443	9.20058	9.65866	9.66636	9.53971	9.52779	9.61222	8.71286	8.66768	8.51437
MS4A1	6.4387	6.13504	6.79517	6.36675	7.37549	9.55673	8.02664	8.33038	7.68877	6.35751	8.01561	6.43755
MS4A2	4.31458	4.00576	4.85188	3.78179	4.58541	5.1568	4.24903	4.79987	3.01167	4.35751	4.79321	3.43755
MS4A4A	5.12193	3.00576	4.52995	4.69932	5.39277	4.98688	5.6116	5.56068	5.5733	2.94248	5.66768	5.60748
MS4A7	6.89954	6.7062	6.98938	6.65626	6.42671	7.47873	7.46127	7.44051	6.94253	7.58152	7.25264	7.26198
MSRA	6.31458	5.86374	6.43684	6.28429	5.52401	5.3088	6.37831	6.1998	6.16824	6.15193	6.04114	6.10052
MT2A	8.05605	8.78055	8.56704	13.3617	13.4903	13.012	12.5331	12.7378	12.8691	13.2132	13.7551	13.4819
MTOR	6.86917	7.07185	7.28484	6.95171	6.95465	6.44631	7.57096	7.53984	7.79247	7.73689	7.65119	7.59406
MVP	8.95843	9.12988	9.21177	10.1568	9.95465	9.52603	9.9977	9.9759	10.172	10.5281	10.3542	10.0981
MX1	7.26877	7.99445	8.08454	12.4526	12.4029	12.1988	10.7773	10.8776	10.8702	7.75839	10.0364	10.0188
MYC	6.83814	7.7062	7.58884	6.07129	6.83334	6.57184	4.50777	4.85876	4.79569	4.97222	5.16245	4.31202
MYD88	6.4845	6.36331	6.96736	8.48838	8.48427	8.32673	7.95738	8.00498	7.86178	7.31752	7.5481	7.44505
NAE1	7.74084	7.36331	7.23039	7.45735	7.30423	7.2348	7.36352	7.28458	7.17816	7.02994	7.32719	7.05226
NAMPT	10.6	11.0156	10.1714	11.9332	11.8861	11.7878	10.5997	10.7349	10.7582	11.3247	12.049	11.8399
NCF1	8.63651	8.81312	8.63149	10.6105	10.6371	10.4626	10.0011	10.2593	10.7017	10.9695	10.1941	9.78628
NCF2	11.6343	11.5313	12.1941	11.2539	11.3246	11.4586	11.3857	11.5133	11.6948	12.1348	11.0075	11.9065
NCF4	6.40204	6.64962	6.23039	6.93379	7.02282	7.11616	8.4261	8.30942	8.47818	8.77958	8.15076	7.84128
NCR1	5.83814	5.46519	5.69988	5.61186	5.32238	4.98688	5.24903	5.4373	5.31026	5.52744	5.53018	5.17452
NCR3	4.89954	4.81312	3.94499	3.41922	3.8078	3.98688	3.7636	3.79987	4.15826	4.16487	4.79321	5.17452
NDUFS8	8.01502	7.99445	8.3962	7.33978	7.40984	6.89377	7.59902	7.51564	7.59566	7.75839	7.43707	7.29554
NEO1	5.31458	4.32769	4.75234	4.41922	4.32238	4.57184	4.6116	3.95187	4.31026	4.35751	5.20825	4.43755
NEU1	7.987	8.47337	8.82763	8.44475	8.70089	8.51044	8.38712	8.34247	8.6012	8.59592	8.80816	8.43379
NFAT5	6.92929	7.19559	6.85188	7.69932	7.24838	7.6593	6.6753	6.62994	6.68182	6.4868	7.24167	6.96112
NFATC1	6.7069	6.62047	6.37125	5.46984	5.8078	6.3088	5.23609	4.96979	5.13808	5.40191	5.63452	5.63395
NFATC2	7.67213	8.46519	7.68645	7.22657	7.2099	7.63073	7.08553	7.28099	7.47215	6.97222	6.09089	6.87496
NFATC3	7.77401	7.72001	7.48415	7.03813	6.90734	7.34443	7.40168	7.36126	7.41879	7.43966	7.32719	7.19244
NFATC4	3.89954	1.00576	4.26692	3.78179	3.32238	5.1568	4.24903	3.95187	3.98833	4.94248	4.79321	4.85259
NFE2L2	10.1379	10.4362	10.3628	10.7654	10.7335	10.6522	10.75	10.8542	10.7827	11.058	11.2174	11.062
NFKB1	9.14113	8.9773	8.63149	9.94278	9.63707	9.22528	9.91487	10.018	10.0611	9.46865	10.3168	10.1621
NFKB2	8.85374	9.03367	8.52995	9.2665	9.22445	9.1767	10.061	10.0996	10.1595	9.62313	10.1711	10.117
NGLY1	9.22147	9.1247	8.95621	9.05065	8.90132	9.1568	8.84469	8.79485	8.70086	8.3233	8.63452	8.5108
NKG7	6.80643	7.29116	6.67291	7.45735	7.5703	7.54146	7.22304	7.38483	7.05442	7.66129	7.5481	7.13799
NLRC4	6.35897	6.05016	6.61741	5.78179	5.90734	6.68732	5.43036	5.4373	5.44777	5.13887	5.49365	5.02252
NLRC5	7.31458	8.62047	7.87572	9.24486	8.91931	8.97556	8.24581	8.24097	8.36771	8.32041	8.2026	7.84128
NLRP1	6.31458	6.8884	6.98938	6.00418	6.28585	6.51044	4.34857	4.4373	4.89522	5.00137	5.90869	5.96112
NLRP3	6.89954	6.13504	7.11491	6.4945	6.58541	6.63073	6.04901	5.78981	5.83382	6.46604	5.45618	5.17452
NOD2	5.77401	6.52932	5.26692	7.60055	7.39277	7.19633	6.46404	6.54881	6.25512	7.25233	6.9225	6.77146
NOS2	4.31458	3.81312	3.52995	3.19682	4.58541	4.98688	4.02664	3.21491	4.15826	3.35751	4.79321	4.94005
NOTCH1	6.74084	7.46519	7.01108	7.15102	6.97773	6.94107	6.7178	6.58414	6.88315	7.83325	7.33753	7.42245
NOX1	5.31458	5.52932	5.58884	5.19682	5.64431	6.44631	5.65113	5.71741	5.63219	5.05795	5.60057	5.89699
NPC2	11.3927	11.4236	12.0877	11.9065	12.0625	11.9613	11.0754	11.1447	11.1623	11.963	11.6692	11.4408
NRAS	9.46433	9.40237	9.29813	9.74372	9.62616	9.39627	9.0388	9.07496	8.98692	8.9481	9.30365	9.02502
NT5E	8.05605	7.63512	8.76517	8.5834	8.38415	8.46261	8.5658	8.51259	8.51972	8.71507	8.55698	9.62078
NTNG2	2.89954	2.59072	2.94499	2.61186	3.8078	3.98688	2.7636	3.4373	3.5733	2.94248	2.53018	3.85259
OAS1	7.06947	8.20543	8.28484	12.7289	12.6027	12.5453	12.3536	12.391	12.357	9.44232	11.5057	11.3854
OAS2	7.86917	8.86374	8.80917	12.4152	12.3749	12.2688	12.7534	12.8348	12.647	10.8534	10.1166	10.0838
OAS3	6.4845	7.7062	8.13481	11.9776	11.9141	11.6307	11.8955	11.9897	10.9933	9.01573	10.3272	10.2057
OASL	5.01502	5.46519	5.11491	10.6328	10.4883	10.4131	10.173	10.2168	10.424	7.22788	9.89125	9.62408
OS9	8.56251	8.24417	8.3373	8.85979	8.93709	8.67338	9.20903	9.17104	9.00931	9.0769	9.07862	9.00741
OSM	5.01502	5.76065	4.75234	4.61186	5.85843	5.44631	4.44168	4.95187	53.6322	5.00137	5.82296	5.71057
P2RX7	6.31458	6.21521	5.89918	7.44475	7.67287	7.3088	7.21646	7.23727	6.89522	7.94997	8.5481	8.15637
PAK1	5.89954	5.17569	5.89918	6.72039	6.2099	6.74176	7.11056	6.99626	7.03818	7.65213	7.16245	7.25347
PANX1	6.01502	6.49761	6.96736	8.46984	8.38415	8.34443	7.65842	7.75665	7.94544	7.6929	7.73181	7.50364
PARP1	8.41261	8.68524	8.56704	7.69932	7.98913	7.44631	7.84469	7.94056	7.77297	8.16487	7.55698	7.71678
PARP9	6.59998	6.95996	7.09473	9.69667	9.73177	9.5643	9.13516	9.10162	8.94834	8.93494	9.00591	8.9427
PDCD1	4.31458	4.46519	3.26692	3.41922	4.45988	4.79423	4.34857	4.33038	5.15826	5.46604	5.76284	5.34445
PDCD1LG2	3.89954	4.46519	4.75234	5.25572	5.8078	4.98688	4.6705	4.56068	4.91907	5.7669	5.63452	5.52502
PDHB	8.57197	8.1247	8.23961	7.74114	7.2099	7.76824	7.86584	8.10162	7.96275	8.21238	7.81558	7.32833
PECAM1	7.35897	7.02813	8.15444	7.29836	7.53961	6.94107	7.98664	7.94961	7.94253	7.52242	6.27434	6.13799
PELI1	8.68962	9.21521	8.48415	8.80169	8.8078	8.92939	10.0082	9.89145	9.89748	9.22942	10.301	10.1135
PELI2	5.12193	5.25369	4.94499	5.00418	4.58541	5.79423	5.6896	4.77969	5.27374	5.13887	5.53018	5.63395
PFKFB3	8.53375	8.8884	8.65923	8.78679	9.21477	9.37919	8.95046	8.91766	8.95267	7.34051	8.97643	8.67277
PIK3C3	7.95843	8.03918	8.1249	8.08759	8.14	8.13662	8.29499	8.29883	8.22913	8.15193	8.4177	8.39175
PIK3CA	8.17256	7.95996	8.21177	8.27007	8.29507	8.11616	9.11587	9.07289	8.99536	8.31462	8.71208	8.67277
PIK3CB	7.58136	7.43203	7.91077	7.0548	7.17037	6.79423	7.88462	7.86356	7.84632	7.35187	6.9225	6.73524
PIK3CD	8.02882	8.16563	7.81535	6.87865	7.06654	7.34443	5.81672	5.71741	5.71625	5.92737	5.76284	5.63395
PIK3CG	8.36986	7.80018	8.19292	7.92474	7.58541	7.74176	7.81018	7.76437	7.74989	8.05448	8.17979	7.93474
PIK3R3	4.63651	3.81312	3.75234	4.51875	4.8078	5.89377	4.37241	3.91534	3.68877	3.67944	3.53018	3.65995
PIK3R4	7.59998	7.49761	7.64543	7.44475	7.3403	7.57184	6.68485	6.86356	6.65367	6.56697	6.74741	6.32833
PIK3R5	9.34248	9.03918	9.37544	10.1491	9.96045	9.98123	8.83614	8.94396	8.96131	8.39917	9.36054	9.20132
PIK3R6	4.77401	5.46519	5.52995	4.51875	4.8078	5.68732	3.44168	3.33038	3.79569	4.16487	4.20825	3.75948
PLAT	2.89954	2.59072	2.52995	3.78179	3.8078	4.3088	3.44168	3.95187	4.31026	4.52744	4.20825	4.65995
PLAU	8.14747	8.15551	8.93367	7.88799	8.22927	8.13662	8.32279	8.34075	8.4539	8.06832	8.66768	8.39949
PLAUR	9.4231	9.34561	10.1422	8.9869	9.06115	8.72834	8.23772	8.43569	8.79408	9.37571	10.3194	10.1299
PLCG1	5.31458	5.91265	4.26692	4.51875	5.64431	5.68732	3.48607	4.08937	3.31026	4.05795	4.11514	4.02252
PLCG2	8.29186	8.3808	8.46069	7.41922	7.358	7.7148	8.00773	7.99626	7.8892	8.2704	8.3478	7.98188
PLEK	11.541	11.1376	11.8154	11.2754	11.3425	11.2109	10.2406	10.2629	10.1532	11.6639	12.1617	11.9647
PLEKHA1	8.36986	8.27255	8.68645	7.65626	7.5703	7.2348	9.01627	8.92341	8.75652	8.40736	7.86646	7.66637
PLG	4.4845	4.17569	3.52995	4.41922	4.58541	4.98688	3.44168	3.4373	3.98833	4.16487	4.20825	4.43755
PLIN4	5.12193	4.32769	3.26692	3.61186	3.8078	4.79423	2.7636	2.79987	1.98833	2.81695	2.53018	3.02252
PNOC	5.31458	4.17569	5.11491	4.41922	4.32238	4.98688	4.24903	3.37006	4.5733	3.35751	3.20825	3.31202
PPIA	12.3146	12.5827	12.5739	12.3278	12.1077	12.073	11.98	12.0744	12.3124	12.336	12.2894	12.1211
PRCP	7.59998	7.85125	7.95621	7.46984	7.58541	7.54146	7.93553	8.00715	8.04633	8.3771	8.2026	8.26198
PRDM1	7.09594	7.46519	7.01108	8.04649	8.10897	8.03127	8.53707	8.63697	8.3956	9.39231	9.51431	9.28722
PRF1	5.7069	5.59072	4.40442	6.80169	7.06654	6.37919	7.14212	6.62994	6.5733	6.52744	7.01561	7.17452
PRKCA	6.12193	6.05016	6.80297	6.22657	6.32238	5.79423	5.51849	5.05621	5.21715	5.60544	5.5658	4.94005
PRKCD	9.58604	9.12988	9.68308	10.2321	10.0879	9.74843	9.65721	9.6757	9.75982	10.0631	10.0188	9.82987
PRKCQ	5.22147	4.81312	4.94499	5.41922	5.64431	5.98688	5.02664	5.1535	5.23626	5.52744	5.01561	5.55303
PRKCSH	9.38067	9.25843	9.5449	9.2665	9.29047	8.98688	9.27536	9.30413	9.36988	9.05274	9.1061	9.04488
PSAP	12.5386	12.4336	13.0168	12.6573	12.7026	12.708	11.7061	11.8415	11.8932	12.0401	11.6155	11.3966
PSEN1	9.13476	9.09322	9.28038	9.5426	9.36677	9.21569	9.53773	9.71342	9.80051	9.57547	9.89825	9.77443
PSMB10	9.10899	9.56035	9.50341	10.5067	10.3863	10.1162	9.79151	9.98969	10.258	10.8967	10.7571	10.5426
PSMB8	9.09594	9.05016	9.07427	10.1874	10.2001	9.6593	10.3213	10.2511	10.1285	11.2801	10.8091	10.6608
PSMB9	9.50934	9.86995	9.75234	11.4079	11.3657	11.061	10.933	10.8917	10.8556	11.5098	11.1544	10.9119
PSTPIP1	7.14747	7.02813	7.43684	6.22657	6.358	6.74176	4.57096	4.53683	3.89522	5.83325	5.66768	5.75948
PTGER2	7.4845	6.81312	7.57434	8.42564	8.5003	8.3088	8.21317	8.37478	8.37635	8.39917	7.77811	7.67914
PTGER4	8.06947	8.78712	8.15444	9.07947	8.76863	8.78129	8.2214	8.1998	8.59381	8.08883	8.7001	8.53207
PTGS2	5.4845	5.17569	5.46855	5.19682	5.39277	5.1568	4.94947	4.85876	5.43128	8.00857	6.77811	6.60748
PTK2B	9.67652	9.85751	9.2624	10.7386	10.2696	10.4173	10.4477	10.5122	10.4214	10.3384	10.3194	10.2309
PTPN4	6.40204	5.86374	5.64543	5.36675	5.75534	4.79423	4.1696	4.60722	4.79569	4.31171	3.66768	4.49645
PTPN6	9.93663	9.68524	10.4468	9.20058	9.42671	9.1767	10.0224	10.0185	9.96561	10.319	10.3844	10.2556
PTPRC	8.63651	8.43203	8.61741	8.15102	8.4183	8.29066	8.24903	8.23542	7.94253	9.06832	8.10912	7.92941
PXN	7.5434	7.78712	8.25787	7.03813	7.02282	7.63073	6.7178	6.93372	7.14315	7.94248	7.83761	7.41483
PYCARD	6.26877	6.83865	7.30254	6.74114	7.04484	7.03127	5.94947	6.01365	6.27374	6.67944	6.37818	6.10052
RAB31	9.6809	9.42361	9.9478	10.3817	10.382	10.0476	9.78041	9.75923	9.74406	9.81489	10.0537	9.91733
RAB5C	8.32581	8.19559	8.50723	8.84548	8.88309	8.72834	7.93953	7.99626	8.13808	8.39917	8.47504	8.38787
RAB7A	10.593	10.3786	10.5597	10.745	10.5892	10.3488	10.5469	10.6338	10.6948	10.6208	11.3155	11.1728
RAC2	9.33695	10.0029	10.6678	9.09164	9.07191	9.1568	6.51849	6.67979	7.36337	8.12239	8.68398	8.41865
RACK1	10.6743	11.1981	11.4308	10.4714	10.5161	10.4586	11.2239	11.2338	11.4809	11.2644	11.0537	10.8895
RAF1	8.52403	8.63512	8.55232	8.5834	8.62981	8.47873	9.51716	9.48169	9.3956	9.34051	9.23062	9.10289
RASGRP1	6.40204	6.78712	6.26692	5.89726	5.75534	6.2348	4.46404	4.67434	4.79569	5.50726	5.82296	5.34445
RASGRP4	5.01502	4.32769	4.94499	5.13542	5.45988	4.98688	4.78153	5.00498	5.11762	4.97222	5.01561	4.75948
RB1CC1	7.63651	7.86374	7.07427	7.50668	7.44339	7.37919	7.29654	7.37814	7.19291	7.40736	7.43707	7.27886
RBCK1	7.26877	7.56035	7.01108	8.80169	8.762	8.78129	8.20489	8.25016	8.15826	8.31752	8.32199	8.22328
RBPJ	9.06277	9.28189	9.40031	8.60621	8.51615	8.67338	9.42039	9.59501	9.45186	9.44763	9.60913	9.44131
REL	10.6874	10.4215	10.2533	10.8103	10.5835	10.5183	11.1275	11.1158	11.0152	10.5015	10.9285	10.8477
RELA	7.61836	6.9365	7.21177	8.20432	8.08791	8.11616	8.13167	8.05411	8.28295	8.59113	8.83761	8.57027
RELB	8.93663	9.19559	8.89335	9.70197	9.47212	9.07434	9.57546	9.61436	9.8125	9.52116	9.97312	9.88877
RGMA	2.89954	3.81312	2.94499	4.19682	5.08791	4.57184	4.90111	4.95187	5.15826	5.35751	5.01561	5.75948
RHOG	9.04929	9.3808	9.17861	9.50365	9.5512	9.3088	9.21399	9.23912	9.42505	9.53244	9.55255	9.44505
RIPK1	8.36986	8.01699	7.98938	9.23391	9.23407	9.00924	9.51113	9.4549	9.33596	9.08543	9.60699	9.48013
RIPK2	8.32581	8.36331	8.32003	9.72821	9.88919	9.70798	9.31435	9.43327	9.35247	10.2629	10.6102	10.5643
RIPK3	6.89954	6.83865	6.77788	7.58914	7.60036	7.47873	6.6116	6.81482	6.61769	6.27638	6.4177	6.39175
RNASEL	5.31458	6.13504	6.23039	6.4945	6.55504	6.98688	5.81672	5.84911	6.13808	6.22788	6.31677	6.63395
RNF114	6.26877	7.15551	6.52995	7.67795	7.4923	7.6593	8.08553	8.38149	8.69397	8.03347	8.32199	8.11938
RNF135	6.63651	6.49761	6.37125	7.33978	6.83334	7.3088	7.0527	7.14564	7.09162	6.47645	6.73181	6.63395
RNF31	7.63651	7.56035	7.91077	8.83103	8.70089	8.49467	8.21482	8.26294	8.3956	7.93116	8.32199	8.12406
RPS6KA1	9.14113	9.00011	9.61741	7.79177	8.12973	8.1767	8.79151	8.78096	8.79891	9.94248	9.7819	9.62408
RPS6KA3	10.0459	9.95413	10.0561	9.82861	9.63344	9.76166	9.52383	9.45092	9.38494	9.52744	9.65119	9.44692
RPS6KB1	5.01502	5.25369	5.69988	3.93379	4.70089	4.79423	4.29966	4.67434	4.68877	3.52744	4.01561	4.65995
RSAD2	8.74921	10.1504	8.93934	15.8301	15.7564	15.5557	15.2638	15.2852	15.0062	12.3868	14.5032	14.3414
RUNX3	7.5434	8.41515	7.58884	8.74114	8.64431	8.78129	8.34405	8.34419	8.70086	8.70624	8.81188	8.71678
S100A12	5.89954	6.36331	5.80297	5.85979	6.17037	6.44631	4.78153	4.75923	4.82122	6.22788	4.79321	4.17452
SAMHD1	9.33139	9.23458	9.67291	11.0053	11.0719	10.7551	10.8906	10.9351	10.7836	10.8653	10.4948	10.3324
SCARB2	6.95843	7.13504	7.97841	9.0548	9.23885	9.05297	9.50305	9.44932	9.43231	9.12735	9.0506	8.93474
SELE	4.31458	3.59072	3.75234	2.93379	3.58541	3.98688	2.44168	2.4373	2.68877	2.16487	3.01561	2.17452
SELENOS	5.7069	5.86374	5.46855	6.16645	5.95465	6.37919	6.05639	5.92456	5.96561	5.69736	6.33753	6.00234
SELL	6.7069	6.36331	6.07427	7.28429	7.67287	7.37919	4.08553	3.87787	3.74322	4.1124	5.4177	5.06205
SEM1	9.45413	9.26315	9.20238	9.65078	9.60778	9.29066	8.43178	8.39481	8.4416	8.22479	8.89475	8.75647
SERPINA1	6.31458	6.73368	6.03245	6.4945	7.12973	6.89377	6.97695	7.0478	6.88315	8.36033	7.98961	7.44505
SH2D1A	5.63651	4.7062	4.26692	5.56606	5.32238	5.3088	4.7636	5.08937	5.98833	5.16487	5.53018	4.17452
SIGIRR	7.35897	6.86374	7.38793	6.9869	6.42671	6.74176	6.63643	6.60149	6.5733	7.24016	6.5658	6.15637
SIGLEC5	3.63651	4.46519	4.26692	3.19682	3.58541	3.98688	3.08553	3.95187	3.94253	4.00137	4.29571	3.94005
SIRPA	10.3397	10.0058	10.5852	10.3209	10.2719	10.1518	9.8516	9.93543	10.0611	9.69514	10.5291	10.383
SLC11A1	7.44386	8.21521	9.01108	6.51875	6.58541	6.74176	5.07103	5.34419	5.89522	7.25838	7.27434	6.80679
SLC2A3	10.1348	9.568	10.251	8.39976	8.67993	8.00924	8.34556	8.29172	8.2075	9.19829	10.3906	10.1182
SMAD3	7.31458	7.15551	7.19292	6.00418	5.58541	6.74176	6.02664	6.71741	6.0758	6.35751	6.53018	6.55303
SMAD4	8.18494	8.37208	8.45278	8.46984	8.4923	8.52603	8.72013	8.74888	8.79408	8.61726	8.80816	8.80096
SMAD5	6.17256	6.32769	5.98938	5.69932	5.64431	5.3088	5.44168	5.84911	6.03273	5.40191	5.90869	5.87496
SOCS1	8.14747	9.00576	8.23961	9.11171	9.22445	9.31779	8.14731	8.21678	8.7746	9.6243	9.8611	9.5873
SOCS3	8.09594	8.62781	8.96736	8.75141	9.02836	8.88169	6.98471	7.09755	7.75321	8.53244	8.83761	8.60414
SOD1	9.76991	9.80342	9.71648	9.99557	9.87697	9.37919	9.14298	9.20643	9.47718	8.78168	9.86646	9.80679
SOD2	11.0046	11.1782	10.9006	12.279	12.2093	11.9309	12.457	12.5856	12.5551	13.8192	13.786	13.5617
SORT1	8.65443	8.14531	9.01108	6.39322	6.45988	6.51044	5.85953	5.8394	5.75652	7.64292	6.18553	6.06205
SP1	8.5044	8.90058	9.21177	9.02549	9.02836	9.00924	9.24742	9.18069	9.2795	9.06832	9.16245	8.96894
SP100	8.51425	8.73368	8.49188	10.0507	9.96623	9.95842	9.02099	9.1218	8.86792	8.33765	9.11514	8.92137
SPI1	11.5755	11.6532	11.9955	12.0486	12.0476	11.8832	11.4635	11.5634	11.8001	11.7142	11.7686	11.563
SPIB	8.06947	8.39808	8.47637	6.9869	6.85843	7.11616	6.46404	6.58414	6.7298	5.88108	7.00267	7.02252
SSR1	9.45413	9.07185	9.56704	10.0548	9.95755	9.6235	10.3062	10.3528	10.1626	9.80872	10.0832	9.87218
STAT1	11.5708	11.7673	11.6729	14.2205	14.2707	14.0343	13.829	13.8235	13.6394	14.3666	13.806	13.636
STAT2	6.80643	7.05016	6.69988	9.58053	9.4923	9.14675	10.3308	10.2561	10.117	9.89958	10.1076	9.96242
STAT3	9.17876	9.35006	9.06911	10.3381	10.5299	10.2537	10.3467	10.3129	10.1947	10.8717	11.2075	11.0375
STAT4	5.95843	5.86374	5.46855	6.3123	6.64431	6.68732	5.01153	5.02226	4.54292	5.00137	5.45618	5.60748
STAT5A	9.5482	9.97443	8.91077	10.8237	10.4742	10.6271	10.0355	10.096	10.1476	10.3687	10.4419	10.43
STAT5B	7.77401	7.81312	7.67291	8.0548	8.02282	7.91761	7.66326	7.85153	7.89522	8.2371	7.97643	7.99725
STAT6	9.08276	9.40664	9.47637	9.60621	9.55887	9.34443	9.80033	9.78286	9.84008	9.49706	9.74741	9.63067
STING1	6.31458	6.17569	6.64543	7.19682	7.08791	7.07434	7.12116	7.05621	6.98833	6.49706	7.68398	7.53207
STRAP	9.43352	9.42783	9.3962	8.87865	8.84594	8.79423	8.53971	8.52628	8.53908	8.70181	8.72	8.65672
STT3B	8.99406	8.65681	8.92798	8.82618	8.68695	8.78129	8.28873	8.2738	8.00792	8.04751	7.9698	7.82987
SUGT1	7.89954	8.26315	7.96736	8.20432	8.21962	8.2348	8.65478	8.69872	8.63759	8.3233	8.73963	8.49645
SYK	8.39139	8.74047	8.77154	7.9869	8.2099	8.00924	8.47785	8.56216	8.4104	8.07176	8.06623	7.67914
TAB1	7.38067	7.30954	7.24877	7.19682	7.24838	7.27228	6.1696	6.28815	6.15826	5.9121	5.79321	6.04242
TAB2	8.75752	8.98304	8.89918	9.51875	9.4309	9.05297	9.656	9.74434	9.84942	9.58393	9.82296	9.6158
TANK	10.289	10.1931	10.0245	10.9315	10.88	10.7114	10.4761	10.4557	10.4172	10.7541	10.9043	10.764
TAP1	8.81442	9.02257	8.50723	11.4471	11.3574	11.2195	10.8431	11.88	11.4257	10.2011	10.205	10.1639
TAP2	8.30326	9.04468	8.68645	10.0939	10.5166	10.3634	10.1874	10.1654	9.75506	9.23772	9.28368	9.58079
TBK1	7.63651	8.09322	7.82763	8.48223	8.37549	8.68732	8.28717	8.29172	8.17816	8.4128	8.49365	8.41865
TBX21	6.5434	7.9365	6.79048	7.39322	7.84594	6.89377	6.52914	6.71741	6.5119	6.59592	6.50975	6.45064
TBXAS1	8.67213	7.86374	8.50723	8.25572	8.1502	8.42982	7.1696	7.16522	6.97702	7.2704	6.49365	6.89699
TCF7	5.63651	4.81312	5.19292	4.51875	5.45988	5.3088	4.96524	5.62994	4.89522	5.44498	5.29571	4.49645
TCIRG1	9.41787	10.0529	10.4003	10.3998	10.4183	10.111	10.6768	10.7427	10.961	11.1315	10.9328	10.7306
TCL1A	5.31458	6.21521	5.89918	4.69932	5.17037	5.1568	4.55832	5.21491	4.01167	4.64249	4.96314	4.24491
TCN2	4.31458	4.17569	4.75234	7.08759	7.2099	7.3088	7.53443	7.52476	7.42713	5.66129	7.47504	7.34445
TGFB1	9.36443	9.52146	10.1882	9.26291	9.18036	9.07434	9.04066	8.91419	9.18186	9.5995	9.76667	9.57027
TGFB2	4.89954	5.25369	4.11491	4.41922	5.00045	4.79423	3.7636	3.62994	4.03273	1.67944	3.53018	3.55303
TGFB3	3.4845	3.09322	3.40442	3.78179	3.8078	5.79423	3.14212	3.67434	2.79569	3.81695	3.01561	3.55303
TGFBR2	8.40204	8.60567	8.58884	6.51875	6.85843	7.37919	6.49696	6.57831	6.55058	6.67944	6.77811	6.55303
THBS1	10.0459	10.694	9.64543	9.74885	10.0958	10.5491	11.4804	11.9857	10.754	8.96669	9.51203	9.13104
THOP1	8.01502	8.16563	8.15444	7.86925	7.76863	7.94107	7.53179	7.57246	7.63219	7.74122	8.09089	7.8805
TIFA	6.06947	5.25369	5.58884	4.85979	5.85843	6.3088	6.29966	6.1535	6.15826	6.31171	5.60057	5.37615
TIGIT	5.83814	5.76065	5.58884	5.82131	5.58541	5.3088	5.7636	5.79987	4.98833	5.67944	4.53018	5.85259
TIMP2	9.57667	9.50959	10.3113	9.9869	10.0004	10.1058	9.05914	9.07496	9.18063	8.65672	8.5614	8.30792
TLN1	11.0391	11.2322	11.6245	11.0234	11.1387	10.9265	10.8423	10.808	10.8342	11.2501	11.0962	10.8575
TLR1	7.85374	7.74723	8.00027	7.75141	8.18036	8.1568	7.31512	7.3373	8.19779	9.48551	8.91215	8.73218
TLR2	8.12193	7.56035	8.3373	9.80908	10.2148	10.0037	9.27615	9.57831	9.26329	9.17129	10.2554	10.0162
TLR3	4.4845	4.32769	4.52995	6.00418	5.70089	5.68732	5.6896	5.51259	5.19779	4.74983	4.53018	4.31202
TLR4	7.22147	7.02813	7.97841	7.38005	7.45988	7.03127	7.33952	7.32343	7.31476	7.72384	7.28507	7.21891
TLR5	3.89954	4.32769	0.944988	4.07129	4.32238	4.3088	2.96524	4.2738	3.5119	3.52744	2.20825	2.17452
TLR6	6.95843	7.25369	6.69988	5.25572	5.00045	6.2348	3.39587	4.02226	3.79569	5.13887	5.11514	5.10052
TLR7	6.63651	6.32769	6.30254	7.19682	7.08791	7.6593	7.27457	7.66337	7.34589	7.1124	7.51203	7.52502
TLR8	5.31458	5.09322	5.11491	6.28429	5.85843	5.98688	6.9455	7.08937	6.80851	9.04751	7.77811	7.5873
TLR9	6.06947	6.36331	7.15444	5.89726	5.95465	6.94107	5.44168	5.79987	6.31026	6.52744	6.01561	6.43755
TMEM140	5.22147	6.05016	5.98938	7.22657	7.47618	7.98688	5.4751	5.56068	5.46407	6.04401	6.20825	6.04242
TMPRSS2	3.89954	3.32769	3.26692	2.61186	2.58541	4.79423	4.02664	4.21491	3.98833	3.35751	4.79321	4.17452
TNF	8.80643	9.02813	9.63847	8.51273	8.78181	8.42982	7.8763	8.02011	8.12533	10.3589	10.7885	10.5303
TNFRSF10B	6.06947	6.46519	6.07427	5.13542	4.58541	5.98688	5.53971	5.39813	5.68877	5.46604	5.63452	5.73524
TNFRSF17	3.89954	4.59072	5.03245	3.78179	3.8078	4.79423	4.90111	3.95187	3.79569	3.35751	3.79321	4.43755
TNFRSF18	7.44386	7.32769	6.69988	6.61186	6.58541	6.63073	5.05639	5.22986	5.31026	5.56697	5.37818	5.10052
TNFRSF1A	7.80643	7.56035	7.67291	8.52475	8.74864	8.34443	8.70963	8.80612	8.76641	8.96669	8.7819	8.65995
TNFRSF25	5.22147	4.81312	5.11491	6.03813	5.08791	6.2348	5.37241	5.4373	5.66076	4.52744	4.60057	4.85259
TNFRSF4	6.67213	6.8884	5.64543	6.4945	6.70089	6.1568	5.85107	5.71741	5.84632	7.43433	7.20825	6.82987
TNFRSF9	8.83814	8.63512	7.97841	9.35333	8.90734	8.81977	9.32661	9.36465	9.4991	8.73906	9.39064	9.2363
TNFSF10	6.89954	6.59072	5.80297	13.4568	13.3949	12.9946	11.1123	11.2566	11.0372	10.3326	11.0067	10.7429
TNFSF13B	7.59998	7.57562	7.48415	11.4471	11.1841	10.9265	10.9806	10.9845	10.9098	10.3743	10.3452	10.2924
TNFSF18	5.4845	3.81312	5.58884	8.12756	8.28585	7.89377	6.7178	6.88261	6.58079	2.52744	7.13899	6.79511
TNFSF4	6.06947	6.13504	5.80297	6.44475	6.2099	6.89377	6.55542	6.46283	6.19779	4.9121	5.66768	5.40718
TNFSF9	4.31458	4.81312	4.64543	4.69932	4.70089	5.44631	4.90111	4.95187	4.15826	4.81695	5.37818	4.85259
TOLLIP	7.65443	7.69226	8.16416	7.43204	7.47618	7.51044	7.66809	7.68793	7.71965	7.99414	7.99615	7.85822
TPP1	10.3644	10.3873	10.7842	10.3784	10.4762	10.3749	10.0783	10.064	10.1713	10.1833	9.78	9.58051
TPSAB1/B2	5.01502	4.81312	4.94499	5.56606	5.8078	6.1568	6.96131	6.83451	7.04362	5.4236	5.11514	4.94005
TRAF2	7.97279	8.36331	7.96736	8.1741	8.31333	8.1767	8.59902	8.74888	8.74822	8.7282	9.07553	8.92137
TRAF3	8.6092	8.99445	8.36284	8.98255	8.91334	9.1568	9.0981	9.07806	9.01347	8.85337	9.49596	9.23414
TRAF6	7.4845	7.62047	7.51484	8.29836	8.55504	7.7148	8.30431	8.24465	8.09947	7.93871	8.46564	8.52502
TRAM1	8.22147	8.10379	8.5597	8.99124	8.8522	8.44631	9.00773	8.92686	8.75817	8.73472	8.77811	8.72911
TRAT1	5.4845	4.59072	4.52995	5.41922	5.70089	5.68732	5.02664	5.21491	4.5733	5.35751	5.01561	5.43755
TRIM21	7.01502	7.21521	7.19292	9.57476	9.50428	9.45448	8.78486	8.92341	8.72474	9.02463	9.18839	8.87496
TRIM22	7.40204	8.06104	7.94499	10.1817	10.053	9.84486	9.38492	9.37478	9.53523	8.5199	9.06	8.9427
TRIM25	6.95843	6.98304	6.92227	9.27364	9.2099	8.80705	7.58888	7.73061	8.0598	8.11574	8.19124	8.11938
TRIM33	8.94393	8.94828	8.82763	9.30535	9.2099	8.98688	9.03413	8.9575	8.75155	8.39643	9.0348	8.94799
TRIM5	5.56251	6.36331	6.11491	8.36005	8.31333	8.07434	7.31819	7.37141	7.2598	5.67944	6.06623	5.94005
TRIM56	6.06947	6.17569	6.46855	7.3123	7.3403	7.44631	6.69434	6.90607	7.23626	6.6243	7.31677	7.05226
TRIM6	2.89954	4.32769	3.94499	5.13542	4.8078	5.44631	4.96524	5.33038	4.71625	4.4868	3.66768	3.85259
TXK	3.63651	4.59072	3.26692	3.19682	4.32238	3.98688	3.19656	3.33038	2.89522	3.44498	3.37818	2.65995
TXN	14.9765	14.7598	14.725	15.9274	15.6396	15.3175	14.9982	15.0699	15.2655	15.3896	16.6565	16.4946
TXNIP	10.6455	10.1325	10.6402	11.8347	11.79	11.6873	11.4164	11.3536	11.0808	10.2363	11.5063	11.2909
TYK2	8.91449	9.24893	8.91653	8.92927	8.83965	8.60159	8.52516	8.50799	8.78923	9.00137	8.50746	8.36039
TYROBP	9.72821	9.87304	10.7715	11.2593	11.2507	11.0503	11.3454	11.4495	11.7013	11.3617	11.2851	11.0669
UBA52	12.1155	12.3567	12.4705	11.9972	11.7957	11.6108	10.8436	11.1662	11.4754	11.4519	11.4098	11.3053
UBE2L6	6.74084	8.35449	8.09473	10.2719	10.1903	10.053	9.55867	9.72863	10.1292	10.188	10.2278	9.88739
UBE2N	8.43352	8.53714	8.46069	8.83586	8.93709	8.41314	8.53575	8.51564	8.53716	8.56453	8.86289	8.65995
ULK1	5.77401	6.32769	6.23039	6.39322	6.2099	6.51044	6.15592	6.1998	6.16824	6.07176	6.13899	6.4673
ULK2	3.63651	3.59072	3.94499	4.19682	4.00045	4.57184	4.85107	4.62994	4.4146	3.60544	5.01561	5.21014
VAMP3	7.72397	7.41515	7.7394	7.88799	7.89527	7.94107	8.1696	8.10162	8.16824	8.09222	8.51659	8.28722
VCAM1	4.12193	3.59072	2.52995	3.19682	3.32238	3.57184	3.6896	3.71741	3.5733	6.71507	4.85211	4.43755
VEGFA	7.80643	7.99445	7.71317	7.63423	7.45988	6.94107	8.12818	8.07081	8.15073	8.3088	7.43707	7.56684
VRK3	8.0425	8.34561	8.1249	8.50668	8.6515	8.44631	8.21811	8.35275	8.31925	8.02285	8.65119	8.52502
VSIR	6.35897	6.95996	7.46855	6.22657	6.8078	6.3088	7.30276	7.52173	8.00235	7.87321	6.60057	6.53909
VWF	3.89954	2.81312	3.85188	3.93379	2.00045	3.98688	3.6896	2.08937	2.31026	3.52744	2.20825	2.85259
WAS	7.88443	8.30038	8.29372	7.94278	7.90734	7.60159	7.55542	7.69064	7.6853	8.4236	7.57457	7.58051
WIPI1	4.63651	3.59072	4.75234	4.51875	4.8078	5.3088	4.65113	4.96979	4.63219	3.35751	4.29571	4.75948
XAF1	6.35897	7.9365	7.5449	10.7347	10.6852	10.5491	9.7108	9.72666	9.61222	8.65672	9.58329	9.49103
XBP1	9.16633	9.13504	9.47637	10.0318	9.97486	9.74843	9.98809	10.0142	9.98127	9.77008	10.4526	10.2736
XCL1/2	5.22147	5.7062	5.11491	6.33978	5.58541	5.3088	5.14212	5.18453	6.74322	5.81695	5.53018	6.24491
XCR1	5.63651	4.81312	5.19292	5.13542	5.8078	6.63073	6.48607	5.62994	5.82122	5.44498	5.66768	5.17452
YWHAQ	11.8892	11.5439	11.5281	12.6224	12.3019	11.8055	11.036	11.0858	11.2069	10.647	11.4079	11.2497
ZAP70	5.77401	5.39808	4.26692	5.69932	6.12973	6.2348	6.14212	6.33038	5.98833	6.1124	6.01561	6.55303
ZBP1	2.89954	4.7062	4.40442	8.73598	8.79487	8.63073	6.74546	7.08115	6.64655	4.00137	6.74741	6.52502
	20220121_Host Response 20220121_01_09.RCC	20220121_Host Response 20220121_01_10.RCC	20220121_Host Response 20220121_01_12.RCC	20220121_Host Response 20220121_01_01.RCC	20220121_Host Response 20220121_01_02.RCC	20220121_Host Response 20220121_01_11.RCC
	8.05858	8.52767	8.56544	8.87297	8.72814	9.93746
	4.55733	4.99874	5.13388	4.64941	4.29709	3.16004
	6.23805	6.32889	5.93035	6.09687	5.92714	6.87153
	8.23141	8.05929	8.21687	7.65758	8.19018	7.88796
	5.89613	5.89183	6.52981	6.4188	6.68614	7.15099
	7.25777	7.54894	6.90833	9.01016	8.46702	9.14417
	9.29164	9.14559	8.98925	7.3599	7.28848	7.16902
	6.11372	6.03939	6.13388	6.2985	5.29709	4.83811
	10.7645	10.9315	10.8604	10.2681	10.3226	10.9809
	5.82742	5.99874	5.88596	4.43791	5.03406	5.19566
	8.88349	8.82946	8.96277	9.02603	8.9519	9.29549
	3.55733	3.77635	3.88596	3.51191	3.60522	3.83811
	5.87925	6.09828	6.34539	4.77494	4.60522	5.00803
	7.00902	7.28731	7.18974	7.51191	7.33104	7.51053
	5.02445	5.51332	5.34539	1.18998	2.71213	3.53855
	6.99343	7.46192	6.44055	8.28801	7.64624	8.50699
	7.28364	6.36131	7.27827	10.6858	11.3441	12.1926
	3.05483	2.19139	2.88596	3.18998	1.48974	2.42307
	9.36468	9.25532	9.01524	7.98439	8.45937	8.39653
	9.66092	9.63765	9.57596	5.09687	5.81167	5.29754
	12.0307	11.8262	11.6358	11.2513	11.216	11.2914
	4.1703	3.95692	3.20789	2.51191	3.99224	3.29754
	10.2675	10.4988	10.3454	9.63706	9.90054	10.6038
	9.06978	9.07403	8.99448	8.17866	8.18555	9.1119
	2.46986	2.67682	3.69331	3.99733	3.2267	2.16004
	2.05483	1.86946	4.20789	1.18998	2.48974	2.64546
	2.63979	2.67682	4.69331	3.3599	3.99224	3.29754
	2.79179	2.67682	3.47092	2.77494	2.71213	2.42307
	6.00902	5.84674	5.84015	5.61624	6.36421	5.9042
	4.11372	4.39302	5.5864	5.23437	5.99224	4.64546
	8.43276	8.37329	8.35356	5.89042	6.11423	6.08604
	5.51426	5.29573	6.37781	5.77494	5.60522	5.8825
	3.99343	2.67682	4.05588	1.77494	1.90478	2.16004
	7.11372	7.01921	7.3289	7.54753	6.76276	7.40035
	3.46986	0.869461	3.20789	3.51191	2.2267	2.16004
	8.31535	8.68324	8.86895	9.4188	9.39462	10.0427
	4.89613	4.67682	5.05588	3.3599	4.0747	3.53855
	8.88982	8.84388	8.64751	8.04173	8.03406	8.36949
	8.23141	8.07891	8.11478	7.16726	7.1527	7.72685
	7.37073	7.65736	7.48587	6.72914	7.39663	7.48196
	7.52515	7.50609	7.22581	7.27744	7.17156	7.69609
	6.5888	6.15486	6.34539	5.27744	4.42834	4.08604
	7.64479	8.08378	8.27827	7.40915	7.78742	7.55235
	12.9072	12.8823	12.7973	11.4421	12.0897	12.2414
	3.27722	3.19139	3.47092	4.18998	3.2267	3.64546
	7.32784	7.68964	7.24351	8.9179	8.54863	9.43616
	3.55733	3.19139	4.34539	3.18998	2.2267	3.00803
	1.79179	0.869461	2.47092	1.18998	3.0747	2.64546
	2.05483	2.67682	2.88596	2.18998	0.904776	3.29754
	1.79179	2.67682	4.05588	2.18998	2.48974	1.83811
	5.42406	5.70235	1.88596	2.51191	5.29709	1.42307
	7.04729	6.96749	7.261	7.07262	7.14318	7.07651
	2.27722	2.45442	3.47092	1.77494	1.48974	1.83811
	1.46986	2.19139	3.20789	3.3599	2.2267	3.00803
	8.91695	8.91931	8.71885	8.47538	8.87919	8.67416
	4.67932	5.19139	3.20789	4.09687	4.2267	3.00803
	5.73665	5.93555	6.24351	6.90422	7.06465	6.70847
	3.27722	3.19139	3.88596	4.18998	3.0747	4.00803
	7.72253	7.85815	7.86324	7.90422	7.9104	8.38885
	5.92929	6.29573	6.37781	7.21235	7.17156	7.05728
	1.05483	1.45442	3.20789	1.18998	0.904776	2.16004
	6.19778	6.27885	5.79285	6.89042	6.89346	7.28932
	6.31535	6.43932	6.44055	5.68183	6.19018	5.56603
	7.86647	8.10787	7.78078	6.97134	7.03406	7.53159
	11.5326	11.4763	11.4357	6.33973	6.85897	8.48557
	11.5153	11.5716	11.6071	11.414	11.3326	11.9099
	2.46986	3.03939	6.27827	6.27744	6.916	6.48196
	9.46845	9.50609	9.36169	7.51191	7.71213	7.52461
	4.27722	4.39302	3.47092	3.99733	3.60522	3.16004
	10.3067	10.2968	9.8661	9.19841	8.45552	9.07173
	9.06978	8.93555	8.84596	8.25067	8.3601	7.68986
	2.63979	1.86946	2.88596	1.77494	2.2267	2.64546
	11.611	11.6553	11.4261	10.5029	10.3384	10.7814
	7.32784	7.36131	7.42512	7.06034	7.2711	7.3459
	4.89613	3.95692	5.13388	4.09687	3.71213	4.00803
	4.75527	4.62435	5.13388	5.27744	5.68614	5.16004
	9.67321	9.46005	9.261	9.42838	9.34979	9.31789
	3.99343	3.45442	4.88596	4.94487	5.36421	4.96739
	5.63979	6.2445	5.97342	6.87648	6.87056	6.83811
	3.92929	4.82366	6.17136	6.3798	7.26233	6.75697
	7.62973	7.25317	7.78078	6.95816	7.77514	7.40796
	1.79179	2.45442	3.69331	1.77494	2.2267	1.42307
	7.06978	7.22701	7.0357	8.27213	8.45552	9.29138
	3.71779	4.32889	4.5864	4.5823	3.90478	3.53855
	12.2197	12.3593	11.9111	6.93144	7.67956	7.46016
	4.42406	4.51332	3.88596	4.51191	4.81167	4.16004
	5.22475	6.2445	8.45581	9.3141	10.0341	9.68829
	7.12807	7.16408	7.01524	7.04796	6.85897	7.10489
	7.19778	7.41636	7.64084	4.71354	5.94917	5.53855
	12.9059	12.9483	12.1124	6.33973	6.44394	5.00803
	9.62342	9.60248	9.55129	9.01335	9.33523	9.25596
	3.55733	3.32889	3.88596	2.18998	2.71213	4.08604
	3.05483	3.95692	3.47092	1.77494	2.71213	1.83811
	3.27722	3.95692	5.05588	3.77494	4.36421	3.83811
	13.0507	13.4204	13.349	4.99733	3.90478	3.92557
	6.55733	6.11739	6.55838	5.80469	6.0946	5.745
	1.79179	2.45442	2.88596	3.18998	2.48974	2.64546
	3.37675	4.26178	4.20789	4.18998	3.71213	5.19566
	6.36468	6.3124	6.27827	6.51191	6.76276	5.96739
	10.1119	10.1936	10.3576	10.5097	10.4303	11.0872
	11.7518	12.0278	11.6198	11.3372	10.7432	11.5804
	9.59657	9.13859	9.31641	8.55192	8.75653	8.15552
	9.09008	8.95692	8.64751	8.46144	8.0289	8.5762
	7.90866	7.77033	8.05588	8.09687	8.02372	7.84934
	11.4804	11.171	10.7045	10.7646	10.443	10.4212
	5.92929	5.84674	5.47092	5.43791	5.51949	4.8825
	10.3441	10.3782	9.82554	7.03547	7.92158	6.29754
	7.18411	7.39302	6.86324	7.10884	6.89346	6.83811
	7.78728	7.70866	7.50067	7.78989	8.14795	7.80965
	7.03972	7.04937	7.09541	6.39943	6.54863	7.02793
	10.2281	9.78981	9.87464	9.47769	9.35805	9.00803
	7.71779	7.8061	7.57246	7.43791	7.14318	7.23043
	3.46986	4.39302	3.88596	4.09687	3.48974	3.83811
	3.55733	4.19139	4.5864	3.77494	3.60522	4.00803
	7.06232	7.08863	7.13388	6.77494	7.16216	6.86048
	7.34023	7.47679	7.09541	7.65758	7.1809	7.48916
	6.87925	7.03939	7.09541	6.25607	5.90478	6.84934
	2.79179	2.67682	4.20789	2.18998	2.90478	3.00803
	7.25777	7.07891	6.79285	8.06649	8.0133	8.02793
	4.71779	4.77635	4.79285	5.54753	6.84729	6.16004
	4.51426	5.45442	5.20789	5.18998	4.29709	4.48196
	8.91281	8.82656	8.52258	8.32953	7.97087	8.46016
	2.27722	3.19139	3.69331	2.77494	2.2267	1.42307
	8.66216	8.65736	8.45581	7.60783	7.85897	7.57282
	8.92107	8.97012	8.95742	7.04796	7.69268	7.48916
	9.78954	9.74904	9.61047	9.16439	9.09213	8.91759
	9.52107	9.43932	9.27397	9.4043	9.26013	9.87153
	3.37675	3.5699	4.34539	3.77494	3.36421	3.42307
	9.92622	9.70077	9.68037	7.93144	8.30566	8.07173
	1.46986	3.03939	4.20789	2.51191	1.90478	2.64546
	3.71779	4.62435	4.47092	2.18998	3.2267	3.83811
	11.0139	11.0795	10.7236	3.51191	4.60522	4.8825
	2.05483	3.45442	3.88596	3.18998	2.71213	2.42307
	6.19778	6.45442	7.24351	5.89042	7.44394	6.42307
	3.71779	4.11739	4.47092	3.3599	3.36421	4.29754
	7.54133	7.60417	7.86324	7.89734	7.47463	8.20005
	8.3917	8.14092	7.52981	8.3599	7.5772	8.45649
	7.06978	7.20038	7.15274	8.05416	7.89346	8.5762
	12.2565	12.2907	12.228	10.85	11.2998	11.0645
	4.11372	4.26178	3.69331	4.09687	3.99224	3.92557
	7.90032	7.99358	7.73145	7.56502	7.67956	7.78648
	1.46986	2.45442	4.47092	1.77494	2.71213	1.83811
	4.05483	4.26178	4.05588	4.3599	4.0747	4.36167
	2.63979	2.86946	3.69331	2.77494	2.71213	3.16004
	6.55733	6.71495	6.71885	7.01016	7.64624	8.65829
	10.6215	10.1549	9.75014	10.2303	9.97087	10.1802
	6.19778	5.62435	6.01524	5.99733	6.0946	6.21315
	6.37675	6.32889	6.20789	6.21235	6.38051	6.19566
	9.05106	9.07648	9.08563	8.4043	8.30138	8.22613
	12.1751	11.8035	11.7717	10.4903	11.1288	10.2369
	5.27722	5.15486	5.64084	5.09687	5.45937	6.37727
	9.0454	9.03437	8.65414	7.17866	7.9437	7.57957
	6.86218	6.8002	6.84015	7.04796	6.88206	7.48916
	8.06605	7.72121	7.44055	8.12662	8.0946	8.36558
	1.46986	1.45442	3.69331	2.77494	2.2267	2.16004
	3.05483	2.19139	4.20789	3.51191	2.48974	2.64546
	9.38873	9.11025	8.9997	9.62877	9.38253	9.67258
	2.63979	3.32889	3.69331	2.18998	3.60522	3.64546
	2.92929	3.19139	3.69331	2.99733	3.48974	2.16004
	6.00902	6.17324	6.20789	6.18998	6.72496	5.12351
	4.46986	4.19139	3.88596	4.71354	4.36421	4.593
	8.19096	8.63433	8.63415	7.56502	7.29709	8.10957
	9.50329	9.69442	9.67059	8.16726	8.28848	9.18018
	10.9722	11.0306	10.8033	5.8624	6.87056	6.51053
	9.98359	9.99874	9.38181	8.84103	8.31417	9.15552
	7.8449	7.93016	7.62742	8.2985	8.24463	9.03532
	7.36468	7.05929	7.01524	4.83383	5.76276	4.745
	9.19948	8.8061	8.7686	9.42599	9.0822	9.05485
	9.90866	9.95028	9.70932	9.64736	9.61214	9.85492
	3.27722	3.5699	2.47092	3.3599	1.48974	2.16004
	2.63979	2.67682	3.69331	2.77494	3.48974	3.92557
	2.63979	3.45442	4.05588	3.18998	2.90478	3.745
	10.581	10.2639	10.1291	8.61204	8.87919	8.46016
	8.80078	8.50609	8.12436	8.01653	7.87632	7.52461
	3.37675	3.32889	3.47092	3.18998	3.2267	3.53855
	9.00319	8.9436	7.90833	7.94487	7.82364	7.2475
	3.86218	4.03939	3.20789	3.18998	3.90478	3.29754
	3.27722	3.5699	4.34539	2.77494	3.60522	3.53855
	5.19778	4.45442	4.20789	4.09687	4.60522	4.00803
	6.87074	7.07891	7.39375	6.18998	7.04433	6.86048
	4.42406	4.19139	4.20789	4.51191	3.60522	3.16004
	7.85357	7.79427	7.75632	8.13249	7.95462	8.18684
	7.83619	8.43932	8.52981	7.81203	7.75027	8.63252
	5.67932	6.22701	6.74394	7.32953	7.64624	7.65829
	6.30275	6.20931	6.47092	6.47538	6.39663	6.53855
	2.46986	0.869461	3.20789	2.77494	3.0747	1.83811
	3.1703	1.86946	3.69331	2.51191	3.0747	2.64546
	5.67932	6.29573	5.88596	6.12072	6.38051	7.10489
	11.2516	11.3376	11.2435	3.64941	4.99224	4.16004
	8.27722	8.42021	7.73145	5.54753	6.11423	3.92557
	6.76448	6.65082	7.24351	6.72914	6.84729	6.76885
	6.51426	6.43932	6.13388	7.24526	7.17156	7.57957
	1.79179	2.45442	2.47092	1.18998	1.48974	2.83811
	10.6836	9.53657	8.50067	11.6355	10.943	11.511
	7.08457	7.39302	6.74394	6.99733	6.87056	7.05728
	5.46986	5.45442	5.52981	6.31926	6.2267	5.593
	12.0184	12.2791	12.3001	10.734	10.2357	11.1055
	2.46986	3.45442	3.88596	3.77494	3.48974	3.83811
	8.64728	8.58371	7.90833	9.50965	8.72176	9.41554
	6.37675	6.22701	5.79285	6.98439	6.98159	7.69609
	5.55733	6.32889	6.31222	5.09687	4.90478	5.32996
	0.469863	2.19139	1.88596	0.189978	-0.0952237	1.83811
	11.894	12.0246	12.0042	11.1822	11.4165	11.1752
	6.90449	6.76428	6.86324	8.2289	8.0946	8.24325
	8.11011	8.64095	8.21687	8.07262	7.28848	8.05243
	8.9577	8.97012	8.69331	8.47075	8.5084	8.25596
	8.25122	8.73983	8.72516	6.23437	5.71213	6.70847
	11.0841	10.8352	10.747	11.4361	11.2368	11.3523
	2.05483	2.67682	4.34539	3.18998	2.2267	3.745
	2.46986	2.19139	3.69331	3.18998	2.71213	2.83811
	8.53595	8.47679	8.20789	7.63292	7.61214	7.59966
	3.46986	3.67682	1.88596	1.77494	0.904776	1.83811
	2.46986	3.03939	2.47092	3.51191	3.36421	3.53855
	2.05483	2.19139	2.47092	2.99733	2.48974	1.42307
	6.62973	7.08863	7.09541	6.63292	7.35599	7.42307
	3.37675	3.45442	3.20789	2.99733	3.2267	2.42307
	3.1703	3.03939	4.69331	3.18998	3.2267	3.42307
	8.37675	8.29991	7.95205	7.63292	7.88206	7.7923
	5.69868	5.26178	5.13388	3.64941	3.71213	4.00803
	6.60941	7.04937	7.05588	6.72914	6.64624	6.89339
	3.1703	3.19139	2.47092	2.18998	2.71213	2.16004
	8.1245	8.09346	8.07578	7.72914	7.93268	7.42307
	5.44714	5.42405	5.52981	5.31926	5.90478	4.92557
	7.1352	6.67682	6.64084	6.83383	6.82364	6.91492
	7.60941	7.89737	7.78078	6.97134	7.52683	7.86048
	11.9826	11.9406	12.0727	4.94487	6.77514	6.49632
	9.68175	9.34317	9.5262	8.4236	8.87344	7.80389
	5.57839	5.45442	5.05588	5.83383	5.68614	5.56603
	2.27722	2.19139	3.20789	0.189978	-0.0952237	2.42307
	3.55733	4.26178	3.88596	3.99733	1.90478	3.42307
	2.27722	2.19139	1.88596	2.99733	2.2267	2.83811
	1.05483	2.45442	3.88596	1.77494	0.904776	1.42307
	8.60685	8.96486	9.4482	8.9213	9.59303	8.53855
	7.59398	7.66388	7.52981	1.77494	3.60522	3.29754
	7.47549	7.86381	7.68037	7.75983	7.86478	8.12813
	8.46422	8.42788	8.24351	7.95816	8.30566	8.36949
	5.11372	5.29573	4.20789	5.43791	5.45937	5.8825
	3.37675	3.67682	4.5864	3.64941	4.36421	4.42307
	7.42987	7.16408	7.34539	7.24526	7.24463	7.16902
	6.41238	6.11739	6.37781	5.5823	5.68614	5.745
	7.44141	7.49882	7.37781	7.39943	7.53413	7.44544
	9.89193	9.81198	9.51167	6.2985	6.20856	6.51053
	6.78275	6.45442	6.64084	7.24526	6.69919	7.08604
	9.19608	9.39889	9.15274	8.05416	8.24907	7.96223
	9.52515	9.46751	9.31641	8.83022	8.58777	8.84654
	8.79854	8.76428	8.17136	3.51191	3.2267	2.16004
	3.37675	3.03939	3.20789	3.3599	3.2267	2.83811
	3.71779	3.32889	3.88596	2.99733	3.48974	3.745
	1.79179	2.19139	3.20789	1.77494	3.0747	2.64546
	1.46986	3.03939	3.47092	0.189978	-0.0952237	1.42307
	6.50329	7.10787	5.52981	5.80469	5.03406	4.593
	8.43853	8.2746	8.70614	8.28801	8.66633	8.5863
	7.03211	7.18234	7.07578	6.84819	7.26233	6.86048
	2.79179	2.67682	2.88596	2.18998	2.90478	2.42307
	6.59915	6.07891	6.66732	7.44737	7.02372	7.13273
	1.05483	1.86946	3.69331	3.89042	2.48974	2.42307
	9.49084	9.3573	9.31222	3.89042	4.36421	4.00803
	5.91281	6.03939	5.69331	6.45676	6.33104	6.80389
	5.9456	6.07891	6.20789	3.18998	3.0747	3.64546
	5.92929	6.03939	6.20789	5.14417	5.19018	5.69609
	2.79179	3.03939	3.69331	3.51191	2.48974	3.83811
	7.37073	7.65082	7.3289	7.68183	7.92714	8.53159
	7.94964	7.94092	8.05588	8.21235	8.90196	9.56092
	4.05483	4.51332	4.20789	3.18998	2.71213	3.53855
	7.32784	7.25317	7.24351	4.89042	5.39663	5.86048
	3.27722	3.77635	4.34539	3.89042	3.90478	4.23043
	8.66708	9.08378	8.90277	6.99733	6.45937	7.23043
	5.35251	5.99874	5.79285	5.18998	5.6327	4.92557
	4.92929	5.70235	5.47092	5.71354	6.60522	6.48196
	1.79179	2.19139	2.88596	2.18998	2.48974	1.42307
	4.11372	3.86946	5.13388	5.83383	6.1527	5.593
	8.35251	8.10308	7.91938	8.3798	7.79352	8.1735
	6.98556	7.15486	6.79285	4.3599	2.71213	4.48196
	6.53595	6.36131	6.55838	5.14417	6.05452	5.42307
	5.92929	5.89183	5.93035	6.71354	7.0946	6.9042
	5.14229	4.39302	4.20789	5.18998	4.76276	5.32996
	3.37675	3.03939	3.20789	1.18998	2.2267	0.838108
	9.01483	8.82366	8.42512	7.83383	8.0289	8.10489
	3.92929	4.19139	4.47092	4.5823	3.90478	4.83811
	7.83619	7.77033	8.11478	7.52983	8.20856	8.41176
	5.25122	5.42405	5.64084	4.94487	5.0747	5.08604
	1.46986	2.67682	2.88596	1.77494	1.48974	1.83811
	3.05483	3.95692	3.20789	3.77494	4.0747	3.00803
	7.01676	6.95692	6.88596	6.54753	6.90478	6.87153
	6.73665	6.49882	6.27827	7.30892	6.916	7.32996
	11.4504	11.5423	11.6139	11.3454	11.769	11.6487
	9.32629	9.27673	8.64084	7.72914	7.0747	6.98786
	8.53595	8.66062	8.4482	7.0848	7.59826	7.46746
	4.89613	5.39302	5.47092	3.77494	5.1527	4.00803
	14.6881	14.6254	14.4547	7.62461	9.04943	7.83246
	2.05483	2.45442	3.69331	2.18998	2.90478	1.83811
	7.17722	6.9884	6.7686	6.54753	6.48974	6.6836
	2.46986	4.39302	5.79285	6.5823	7.61214	7.83246
	2.05483	3.03939	4.05588	1.77494	0.904776	-0.161892
	0.469863	2.45442	2.47092	2.18998	2.2267	1.42307
	4.05483	4.45442	3.88596	4.5823	3.99224	4.23043
	6.90449	6.97799	6.93035	5.97134	6.36421	5.9042
	1.05483	1.86946	2.47092	0.189978	2.48974	2.16004
	3.37675	3.95692	6.34539	3.77494	5.33104	3.745
	7.46422	7.38516	7.57246	7.93817	8.1809	8.29344
	7.68903	7.5699	7.39375	6.51191	6.45937	6.80389
	6.08457	6.34519	6.88596	4.09687	4.94917	4.8825
	8.39764	8.30409	8.40952	8.61204	8.30138	8.1824
	2.05483	2.45442	2.88596	2.51191	3.36421	3.16004
	3.27722	3.77635	4.97342	3.51191	3.81167	3.29754
	8.60172	8.49517	8.29535	8.33973	8.30138	8.19125
	10.0139	9.95825	9.9601	6.43791	7.38051	6.97766
	6.05483	5.95692	6.55838	5.51191	5.2267	5.19566
	5.14229	5.39302	5.20789	5.04796	4.71213	5.671
	6.08457	6.07891	6.52981	6.54753	7.36421	6.57957
	9.0454	9.06913	8.55838	7.97134	7.94917	7.96739
	8.65226	8.6541	8.81077	11.2061	11.0244	11.8869
	10.1334	10.2115	10.11	10.4164	10.0366	10.7085
	4.86218	4.5699	4.5864	3.3599	3.2267	3.42307
	8.88561	9.11263	9.31222	8.3244	8.81467	8.99545
	3.1703	3.32889	3.69331	2.77494	3.60522	3.29754
	3.71779	4.19139	2.47092	3.77494	3.71213	3.16004
	5.27722	5.62435	5.27827	3.64941	4.36421	4.23043
	2.92929	3.19139	3.20789	2.77494	3.2267	-0.161892
	2.46986	2.67682	3.20789	1.18998	2.2267	2.64546
	2.79179	3.19139	4.05588	2.51191	2.48974	2.16004
	8.38873	8.12685	8.23469	7.5823	7.81167	7.50344
	7.06232	6.95692	7.01524	6.49376	5.83551	6.10489
	6.71779	6.36131	7.48587	7.2985	7.13359	6.7923
	7.88349	7.64425	7.5864	7.59937	7.72496	7.3459
	8.77592	8.70551	8.45581	7.54753	7.96006	6.83811
	3.27722	3.45442	3.69331	3.18998	3.36421	3.00803
	9.79066	9.58885	9.64418	5.9179	6.88206	6.52461
	4.37675	4.51332	4.20789	5.5823	4.71213	5.23043
	11.5872	11.5586	10.9681	9.46144	9.82513	9.27482
	6.05483	5.95692	5.97342	5.18998	5.0747	5.53855
	7.34638	7.35328	7.22581	5.3599	5.26233	5.86048
	2.46986	2.19139	0.885957	1.77494	0.904776	1.83811
	6.55733	6.54189	6.34539	7.14417	7.00281	6.96739
	8.29004	8.68003	8.40166	6.94487	6.81167	7.42307
	11.0567	10.7467	10.1897	10.1914	9.96547	9.65189
	7.81416	7.841	7.86324	7.5823	7.87632	7.46016
	8.8449	8.86946	9.0049	8.45207	8.4086	9.20443
	13.0785	13.1398	12.9334	10.4462	10.6663	10.566
	8.10286	7.78832	7.87464	6.18998	7.51949	6.76885
	3.46986	4.11739	4.97342	2.99733	3.36421	3.64546
	6.12807	6.09828	5.34539	6.07262	6.61902	6.64546
	1.46986	1.86946	2.88596	2.77494	0.904776	2.64546
	4.59915	4.72744	5.5864	3.64941	4.76276	4.36167
	5.79179	5.89183	6.01524	5.27744	5.54863	5.12351
	-0.530137	1.86946	2.88596	1.77494	2.2267	1.83811
	6.80078	6.77635	6.50067	6.75983	7.1994	7.18684
	8.57315	8.68644	8.261	7.99088	7.77514	8.2769
	6.49223	6.32889	5.84015	6.68183	6.89346	6.60629
	10.5245	10.8222	10.7299	9.07567	9.72176	10.4099
	2.46986	1.86946	3.69331	1.18998	1.90478	1.83811
	9.86325	9.94092	9.65414	8.20679	8.13359	8.56603
	5.55733	6.26178	5.88596	3.64941	3.36421	3.53855
	5.44714	5.65082	4.97342	5.27744	5.03406	5.42307
	8.90866	8.83525	8.8575	7.38965	7.6327	7.385
	11.9806	12.0138	11.7586	5.09687	5.60522	4.7923
	5.82742	6.09828	6.44055	3.3599	2.90478	3.29754
	8.50878	8.47679	8.18974	8.32953	8.16216	8.0955
	8.80525	8.72433	8.45581	7.54753	7.42834	7.53159
	9.91901	10.302	10.7314	8.54312	9.87919	9.73897
	6.9456	6.15486	6.24351	4.09687	3.99224	3.92557
	6.30275	6.54189	6.20789	5.18998	5.11423	4.7923
	7.65969	7.63101	7.68037	6.14417	6.45937	5.9042
	1.79179	3.03939	0.885957	2.51191	2.48974	1.83811
	6.57839	6.36131	6.84015	7.44737	7.2267	7.32192
	5.57839	5.07891	5.64084	4.77494	4.0747	4.7923
	7.61961	7.77635	7.52981	7.14417	6.81167	7.13273
	3.1703	3.19139	1.88596	3.18998	3.36421	2.64546
	1.79179	3.03939	3.47092	2.77494	2.71213	2.83811
	6.48109	6.34519	6.17136	5.9179	6.05452	6.21315
	2.63979	1.86946	4.5864	3.51191	2.90478	2.42307
	1.46986	0.869461	4.05588	1.77494	1.48974	2.42307
	8.4006	8.23578	8.11478	8.01016	7.99224	8.1735
	6.72725	6.63765	6.84015	6.89042	7.06465	7.04756
	5.08457	5.67682	5.20789	5.23437	5.85897	6.36167
	5.97766	6.26178	6.37781	6.23437	6.48974	6.43802
	11.7932	11.6533	11.5838	11.8093	11.6246	12.6227
	9.03972	8.92203	8.74394	6.27744	6.96006	6.83811
	2.27722	3.03939	4.47092	4.94487	6.36421	6.64546
	5.35251	5.42405	5.88596	4.18998	5.03406	5.12351
	6.98556	7.16408	7.13388	7.90422	8.1384	8.06211
	6.38873	6.45442	6.09541	5.80469	5.36421	5.86048
	1.46986	1.45442	3.47092	2.77494	1.48974	2.64546
	2.63979	2.67682	3.20789	1.77494	1.48974	1.42307
	2.63979	3.45442	4.69331	4.51191	4.94917	5.04756
	2.05483	3.19139	2.88596	2.51191	3.48974	2.16004
	2.79179	4.19139	4.69331	3.77494	4.0747	2.42307
	6.73665	6.90288	6.01524	2.51191	1.90478	1.42307
	3.55733	3.95692	4.97342	3.64941	3.60522	3.83811
	2.27722	2.67682	2.88596	3.77494	3.71213	2.83811
	6.59915	6.84674	6.61388	5.04796	4.54863	5.12351
	6.31535	6.17324	6.13388	6.61624	6.26233	6.12351
	8.55733	8.20038	8.16208	8.21235	8.23569	8.30571
	6.31535	6.65082	6.64084	6.04796	5.45937	6.9042
	5.61961	5.39302	6.13388	6.3798	6.26233	6.14189
	6.8449	7.07891	6.90833	7.26679	7.63949	7.66466
	8.15636	8.621	8.50801	6.21235	6.39663	7.33795
	9.64853	9.87228	9.55129	7.86946	6.79959	6.70847
	10.0245	10.5507	10.1433	9.43315	9.55403	10.5342
	9.43131	8.9858	8.74394	8.75222	8.90478	9.19566
	3.05483	2.67682	4.20789	3.3599	3.2267	2.64546
	8.68661	8.50246	8.66074	8.9213	8.85314	8.94924
	8.63225	8.67359	8.69974	9.81569	9.57189	10.5237
	11.2732	11.244	11.1679	6.74457	7.76276	7.70229
	9.78388	10.0935	8.34539	6.64941	6.92714	4.08604
	4.22475	4.62435	3.69331	5.27744	4.76276	4.53855
	3.1703	4.11739	4.20789	3.51191	3.71213	2.83811
	5.25122	5.07891	5.40952	4.64941	5.2267	5.12351
	9.17895	9.14092	9.05086	9.21512	8.90478	9.47835
	5.8449	5.72744	6.01524	6.94487	7.29709	7.36949
	13.9359	13.9098	13.8074	12.494	13.2056	13.3402
	7.34023	7.2445	7.5864	6.51191	6.99224	6.72075
	9.4065	9.70709	9.67059	8.37485	8.51949	8.47473
	9.00708	8.82946	8.88031	8.21788	7.9382	8.26856
	3.05483	2.45442	3.20789	1.18998	3.0747	3.00803
	6.74599	7.09828	7.0357	7.02287	7.05452	7.82679
	4.59915	2.86946	4.20789	3.18998	3.48974	3.00803
	12.3148	12.2639	11.8937	5.77494	5.48974	4.69609
	3.99343	4.32889	3.88596	3.89042	3.2267	3.83811
	2.05483	2.86946	3.20789	2.99733	0.904776	3.00803
	5.8449	5.29573	5.64084	6.23437	5.76276	6.28105
	8.13875	8.15023	8.06587	8.02287	7.9104	7.96223
	7.55733	7.74598	7.27827	7.5563	6.81167	7.56603
	10.1164	9.93824	9.89718	10.4332	10.5287	10.9082
	7.26428	7.13625	7.09541	7.74457	7.37238	8.17796
	9.89508	9.61261	9.56191	9.5563	9.43421	9.69142
	3.55733	3.95692	4.69331	5.64941	6.03406	5.76885
	2.63979	1.86946	1.88596	2.99733	3.0747	3.42307
	3.99343	3.67682	4.34539	1.77494	3.2267	2.83811
	8.08825	7.81783	7.7686	7.16726	7.43616	7.60629
	3.86218	4.26178	4.79285	4.09687	4.60522	4.593
	8.13164	7.87509	8.05588	8.62877	8.45167	8.56943
	3.1703	3.19139	4.47092	3.64941	3.71213	3.16004
	8.72961	8.8946	8.63415	7.81933	7.65966	8.06211
	6.09922	6.19139	6.01524	6.09687	5.85897	6.3927
	6.05483	6.11739	6.17136	6.25607	6.20856	6.14189
	5.87925	6.15486	6.47092	7.75983	7.66633	7.8988
	5.35251	5.45442	5.52981	5.77494	5.03406	6.00803
	3.86218	4.32889	4.69331	3.89042	3.99224	5.23043
	6.57839	7.03939	6.52981	7.28801	6.78742	7.57282
	2.92929	1.86946	3.88596	3.18998	2.48974	3.29754
	2.46986	3.86946	4.05588	3.64941	3.48974	2.64546
	5.55733	5.99874	6.24351	6.90422	6.916	6.7923
	1.79179	1.45442	2.88596	1.77494	2.48974	1.83811
	4.79179	4.26178	4.5864	3.64941	3.71213	4.53855
	5.46986	5.82366	5.64084	5.04796	5.33104	3.53855
	10.7912	10.7552	10.6869	9.47538	9.9146	9.06452
	3.1703	3.45442	4.5864	2.51191	2.90478	3.29754
	5.71779	6.19139	6.81669	6.84819	5.83551	5.7923
	11.4098	11.4591	11.3868	10.7617	10.5576	11.2852
	5.14229	4.72744	4.88596	4.18998	3.99224	4.00803
	11.5869	11.4717	11.4444	5.94487	7.10445	7.17796
	5.19778	4.86946	5.20789	4.51191	5.1527	4.745
	7.28364	7.36931	7.20789	6.3599	5.71213	6.46746
	8.85357	8.74598	8.27827	8.64531	8.70244	8.6096
	3.46986	4.99874	4.20789	2.99733	3.71213	4.00803
	3.99343	4.67682	5.52981	4.51191	3.71213	4.08604
	3.1703	2.86946	2.88596	3.89042	0.904776	3.92557
	3.05483	2.19139	3.20789	2.51191	2.90478	2.64546
	5.08457	5.22701	5.64084	6.02287	5.92714	6.32996
	9.60301	9.45818	9.2479	9.46843	9.27764	9.45282
	3.37675	3.32889	4.34539	2.18998	2.71213	2.83811
	6.64977	6.99874	7.07578	8.01653	7.89913	8.51053
	6.73665	6.59738	6.64084	7.01016	7.04433	6.73293
	5.42406	4.5699	4.69331	5.43791	6.0133	5.81539
	2.63979	2.45442	3.69331	1.77494	1.48974	3.53855
	2.46986	3.5699	3.88596	3.18998	4.1527	3.64546
	2.79179	2.45442	3.69331	3.51191	2.2267	2.83811
	9.70108	9.74904	9.32475	7.68982	7.92158	7.40035
	3.92929	3.77635	3.69331	3.99733	4.60522	4.42307
	4.42406	4.67682	5.05588	3.89042	3.71213	3.83811
	5.42406	5.48417	6.09541	6.66571	6.59128	6.57957
	8.12091	8.04937	7.97342	8.23983	8.42048	9.08128
	3.46986	4.03939	3.88596	2.77494	2.90478	3.83811
	4.32784	4.67682	4.5864	4.43791	5.48974	4.16004
	7.30275	7.5699	7.40952	6.8624	7.37238	7.72075
	7.03211	7.13625	7.15274	7.2985	7.1527	6.78062
	1.46986	1.45442	0.885957	2.99733	3.0747	2.64546
	2.05483	2.86946	3.88596	2.77494	2.90478	3.00803
	2.46986	3.19139	4.5864	2.77494	3.2267	4.53855
	8.33095	8.11739	8.09541	7.80469	7.67296	7.62601
	8.36165	8.42021	8.20789	7.92469	8.27982	8.07173
	2.05483	2.45442	4.5864	5.04796	6.0133	6.06693
	3.46986	2.67682	4.20789	2.51191	2.90478	2.42307
	6.23805	6.82366	6.24351	5.83383	4.2267	5.36167
	1.79179	1.86946	3.20789	1.18998	2.48974	2.16004
	5.37675	5.45442	5.64084	6.31926	7.11423	7.9042
	8.06232	8.21819	8.31222	7.39943	7.71213	8.03286
	6.55733	6.85815	6.34539	7.28801	7.58426	7.46016
	3.92929	4.11739	3.88596	4.94487	5.60522	6.60629
	4.86218	5.15486	5.40952	5.18998	5.78742	5.8825
	10.3425	10.2215	9.81965	8.81203	8.53413	7.70229
	4.55733	4.51332	4.20789	5.04796	5.2267	4.8825
	4.82742	4.67682	5.27827	4.51191	5.1527	4.96739
	9.55334	9.36131	9.12436	5.3599	6.53413	6.2475
	10.8552	10.6647	10.5098	10.9909	11.2557	11.3636
	5.1703	5.51332	5.5864	4.83383	4.76276	4.36167
	7.38275	7.61765	7.24351	6.68183	6.45937	6.56603
	3.37675	3.67682	3.88596	2.77494	3.36421	3.00803
	4.32784	3.86946	4.34539	1.18998	4.54863	3.64546
	6.1703	6.20931	6.34539	4.94487	5.0747	5.36167
	10.7576	10.7398	10.5495	10.756	10.4718	10.5123
	4.42406	4.5699	5.20789	4.71354	4.1527	4.42307
	14.7854	14.5086	14.2166	13.8519	13.6588	13.6181
	11.2235	11.0077	11.0807	10.4116	10.7782	10.3149
	4.67932	4.45442	4.20789	4.71354	4.65966	4.48196
	5.59915	5.91386	5.93035	5.14417	5.73767	6.19566
	7.41238	7.67036	7.55838	7.5563	7.75027	8.0955
	3.37675	3.67682	4.20789	3.51191	2.48974	3.64546
	4.63979	4.5699	5.05588	3.18998	3.36421	3.745
	11.8737	11.9029	11.7509	5.3599	6.27982	6.28105
	9.88877	10.1914	10.122	9.77682	9.72016	10.6789
	8.90449	8.68964	8.25228	8.45676	8.36421	8.51406
	11.1858	10.9767	10.9721	11.19	11.4817	11.467
	9.59269	9.55421	9.4482	5.23437	6.83551	6.43802
	3.71779	4.19139	3.20789	3.89042	3.90478	3.16004
	8.43853	8.36131	8.04583	5.68183	5.94917	5.593
	4.75527	4.99874	4.88596	5.8624	6.17156	5.53855
	6.91281	6.89183	6.81669	6.64941	6.71213	6.56603
	7.93747	7.63765	7.68037	6.94487	7.68614	7.04756
	7.44141	7.25317	7.36169	6.93144	6.53413	7.65829
	4.75527	4.82366	5.84015	4.94487	5.26233	6.04756
	3.05483	3.32889	3.20789	3.3599	4.0747	3.64546
	2.79179	0.869461	2.88596	2.77494	2.71213	3.745
	7.96172	7.97799	7.57246	8.03547	8.0133	8.32996
	6.27722	6.22701	6.61388	7.16726	7.27982	7.35381
	6.66954	6.52767	6.74394	6.51191	6.2267	6.43802
	7.70348	7.7521	7.62742	7.20121	7.0946	7.40035
	5.80971	5.82366	5.34539	5.74457	5.97087	6.17796
	5.42406	5.39302	5.97342	6.90422	6.98159	7.12351
	4.27722	4.5699	4.5864	4.3599	3.48974	3.42307
	3.86218	3.03939	4.69331	3.64941	3.48974	3.83811
	8.54668	8.73674	8.89158	7.95153	8.15744	8.9335
	8.35861	8.35328	8.0049	7.49376	5.36421	4.29754
	7.36468	7.52051	7.34539	6.9179	7.24463	7.01802
	7.91281	8.10787	7.95205	5.83383	6.03406	6.87153
	7.45286	7.56295	7.31222	2.51191	2.90478	2.83811
	10.1173	10.1198	9.94935	8.60361	8.77206	9.66466
	3.86218	3.45442	4.69331	3.99733	4.1527	3.83811
	10.6927	10.659	10.5864	9.52089	9.03148	9.53334
	8.73665	8.63765	8.44055	8.70961	8.51211	8.68986
	7.42987	7.35328	7.44055	7.77494	8.2535	8.33396
	3.46986	2.19139	3.69331	2.51191	2.71213	2.83811
	7.42987	7.89737	7.86324	8.63706	8.70568	9.58294
	6.21133	6.15486	6.37781	7.04796	7.12394	7.00803
	6.98556	7.06913	6.7686	6.89042	6.61902	6.83811
	8.09192	8.10308	7.90833	7.24526	6.916	6.8825
	7.82301	7.841	7.74394	6.71354	6.78742	6.82679
	8.36771	8.12685	8.50067	7.99733	8.34357	7.73897
	7.77364	8.56643	8.02551	7.56502	8.43616	2.64546
	2.27722	1.86946	3.47092	2.77494	2.2267	1.83811
	6.55733	6.63765	6.61388	4.3599	3.60522	3.53855
	5.22475	5.48417	5.40952	6.72914	6.0133	6.49632
	9.2397	9.251	8.94665	8.5563	8.32263	8.84092
	6.74599	6.72744	7.17136	7.21235	7.39663	8.02793
	10.7782	10.8287	10.5352	5.04796	5.42834	5.48196
	10.8356	10.7831	10.5298	5.3599	6.60522	7.02793
	7.43565	7.77635	8.05588	9.56284	9.69431	9.82253
	8.58621	8.7582	8.60706	7.20121	7.26233	7.21315
	10.3737	10.4722	10.8958	6.4188	5.94917	7.89339
	3.55733	4.03939	4.05588	4.18998	5.11423	4.7923
	11.1312	11.071	11.0534	7.40915	8.09953	7.57282
	4.63979	5.29573	5.52981	5.14417	4.0747	4.83811
	4.99343	5.51332	5.64084	2.51191	1.90478	2.16004
	8.55998	8.34114	7.97342	7.81203	8.0946	7.78648
	2.79179	2.67682	4.20789	5.83383	6.0747	6.69609
	4.42406	4.67682	4.5864	3.18998	4.0747	4.00803
	10.8169	10.6285	10.4821	8.94487	9.35805	9.0205
	8.75988	8.70235	8.39375	8.00376	8.57366	8.50699
	9.8019	10.0331	9.90833	7.68183	8.24463	8.10489
	4.86218	5.11739	5.20789	4.94487	3.99224	4.29754
	12.1258	12.1479	11.9714	11.0094	11.4425	12.4512
	7.75988	7.70866	7.70614	7.43791	7.35599	7.71462
	5.37675	5.72744	6.27827	7.27744	7.50469	7.48196
	2.05483	2.45442	0.885957	0.189978	0.904776	1.83811
	9.66831	9.45254	9.41734	9.56284	9.32052	9.14645
	2.63979	2.19139	4.05588	2.77494	-0.0952237	3.16004
	3.27722	3.5699	5.05588	2.99733	3.81167	4.00803
	6.65969	6.77635	6.86324	6.75983	6.19018	6.36167
	6.09922	6.05929	6.05588	6.93144	6.94917	7.07651
	3.05483	2.86946	3.47092	2.51191	2.48974	2.83811
	4.63979	5.42405	4.69331	4.3599	4.54863	3.92557
	4.46986	5.11739	4.34539	4.94487	5.0747	4.00803
	13.9006	13.858	13.8944	13.6531	13.5851	14.1072
	13.826	13.5296	13.3006	13.3961	13.2445	13.2414
	7.24465	6.81198	7.07578	6.63292	6.77514	6.7923
	8.73431	8.87509	8.5864	9.7388	9.1598	10.3098
	10.5333	10.6475	10.5098	10.4031	10.2667	10.6374
	4.32784	4.5699	5.13388	6.14417	6.27982	6.72075
	9.32784	9.17096	9.12913	8.5563	8.55583	9.31587
	7.59915	7.71495	7.50067	7.40915	7.30566	7.15099
	3.55733	3.19139	3.69331	2.51191	3.48974	2.83811
	3.71779	4.72744	5.20789	4.94487	4.1527	4.48196
	4.79179	5.22701	5.40952	5.51191	5.39663	5.29754
	4.86218	4.45442	5.64084	6.18998	6.05452	6.08604
	3.99343	3.95692	4.34539	3.18998	3.36421	3.64546
	2.27722	3.32889	3.69331	3.18998	3.36421	2.16004
	7.21806	7.18234	6.97342	4.43791	5.26233	5.00803
	5.75527	6.05929	6.27827	6.95816	6.50469	7.27274
	1.79179	2.45442	4.34539	2.77494	1.48974	2.42307
	11.8002	11.7838	11.664	6.4188	8.1384	7.02793
	6.09922	6.37726	5.88596	6.78989	6.38051	6.87153
	6.44714	6.46937	6.37781	5.77494	5.73767	5.671
	2.92929	2.86946	3.20789	3.18998	3.2267	3.42307
	2.05483	2.67682	3.20789	3.3599	3.81167	2.16004
	8.05858	8.29573	8.07578	8.81203	8.58426	9.33995
	5.19778	5.39302	5.52981	5.39943	5.36421	4.92557
	10.37	10.3683	10.0856	7.78989	7.98159	7.92026
	6.9456	7.00901	7.0357	6.83383	6.9382	7.01802
	7.66462	7.7582	8.05588	8.60783	8.75653	8.64546
	4.05483	4.39302	5.34539	5.3599	6.34772	6.19566
	5.61961	5.7521	6.5864	5.80469	6.19018	5.94663
	3.37675	4.32889	4.20789	4.51191	3.71213	4.08604
	7.44714	7.40084	7.36169	7.28801	7.14318	7.92026
	3.27722	3.45442	3.88596	3.3599	3.0747	2.42307
	7.59915	7.51332	7.68037	6.4188	7.31417	6.48196
	2.92929	2.86946	3.69331	3.51191	2.71213	3.16004
	10.2804	10.6598	10.2804	11.9289	11.6576	12.4132
	6.74599	6.76428	6.84015	6.59937	6.31417	6.63252
	8.95166	9.08863	8.54417	6.07262	5.85897	5.48196
	8.16335	8.07891	7.88596	7.81933	7.84729	7.72075
	5.30275	5.5699	6.01524	5.71354	6.44394	6.3459
	6.11372	6.22701	6.44055	4.09687	3.60522	4.16004
	8.13164	8.07891	7.70614	5.83383	5.88206	5.81539
	1.05483	1.86946	2.47092	0.189978	2.71213	2.83811
	4.79179	5.11739	4.97342	4.89042	4.48974	5.00803
	5.89613	5.77635	6.24351	6.64941	6.61902	6.37727
	2.79179	3.5699	3.69331	3.89042	4.1527	4.593
	6.98556	7.30409	7.29535	6.63292	7.03406	8.40416
	6.25122	6.45442	6.61388	6.8624	7.1527	7.14189
	5.27722	5.15486	5.52981	4.5823	4.99224	4.64546
	3.63979	3.95692	4.05588	3.64941	4.2267	3.745
	7.71779	8.12213	7.96277	7.24526	7.33104	7.53855
	9.5613	9.38516	9.14335	5.94487	5.85897	6.21315
	7.66462	7.86381	7.62742	8.84461	8.80262	9.07173
	6.99343	7.19139	6.93035	6.52983	6.89346	6.42307
	5.55733	5.91386	5.69331	7.17866	7.2267	7.36949
	7.65969	7.67682	7.82847	7.56502	8.11423	7.37727
	3.37675	3.45442	5.20789	4.94487	6.41257	5.69609
	6.32784	6.45442	6.44055	6.47538	6.75027	6.84934
	3.55733	3.77635	3.69331	3.64941	3.71213	0.838108
	9.5265	9.61598	9.3858	7.52983	7.56299	7.02793
	8.37976	8.60417	7.90833	6.81933	8.12394	6.40796
	5.71779	5.86946	5.97342	6.54753	6.39663	6.29754
	2.63979	3.19139	3.47092	3.64941	2.2267	3.00803
	8.34331	8.20485	8.07578	8.87297	9.05959	9.09314
	6.45855	6.26178	6.09541	4.64941	5.42834	4.16004
	6.08457	5.45442	5.93035	5.77494	5.90478	5.29754
	6.19778	5.70235	6.20789	5.51191	5.39663	5.26437
	6.14229	6.54189	6.27827	5.5823	5.26233	4.96739
	2.63979	2.86946	3.69331	2.18998	2.90478	2.42307
	5.02445	4.82366	5.27827	4.5823	4.76276	4.36167
	4.71779	5.03939	5.34539	4.77494	5.26233	4.69609
	7.68418	7.55596	7.68037	7.86946	7.55583	7.8211
	4.42406	3.95692	4.05588	4.18998	4.36421	4.42307
	7.03211	6.88069	7.05588	7.06034	6.73767	6.53855
	8.21133	7.77635	7.71885	7.71354	7.53413	6.87153
	7.47549	7.48417	7.37781	7.64941	7.5772	7.63901
	10.1173	10.1491	9.97077	9.14998	9.03406	8.96223
	3.37675	3.67682	4.79285	3.51191	2.71213	2.64546
	8.31849	8.39302	8.37781	7.89734	8.30566	9.29754
	3.27722	3.03939	4.97342	5.14417	5.68614	5.745
	5.53595	5.42405	6.31222	6.31926	5.11423	4.83811
	8.35556	8.41636	7.94124	6.68183	6.17156	6.14189
	4.32784	4.67682	5.20789	5.5823	5.51949	5.26437
	11.9441	11.8284	11.6599	11.2755	11.6458	11.693
	4.05483	4.51332	5.34539	4.18998	4.42834	4.48196
	9.23639	9.34519	9.27397	9.23983	9.28632	9.67731
	2.05483	3.32889	3.20789	1.18998	1.48974	3.00803
	3.27722	3.86946	3.69331	3.77494	4.1527	3.00803
	3.55733	3.5699	4.34539	3.18998	3.71213	3.53855
	12.0468	12.152	12.0758	10.3435	10.1288	10.6244
	2.92929	3.45442	3.88596	2.51191	3.0747	3.00803
	2.79179	2.45442	3.20789	1.77494	2.90478	3.29754
	7.45286	7.52767	8.0357	7.06034	7.80564	6.2475
	2.92929	2.86946	3.69331	1.18998	1.90478	2.16004
	5.63979	5.97799	5.64084	5.14417	5.68614	6.19566
	10.8345	10.6185	10.1027	10.1163	9.7345	9.671
	2.05483	2.19139	2.88596	3.18998	3.2267	3.00803
	9.25777	9.28731	9.01008	8.29327	8.9519	9.29344
	6.25122	6.71495	5.79285	6.4188	6.83551	6.6836
	8.57839	8.7429	8.55129	8.52089	8.42048	8.59966
	10.0407	9.99099	10.0127	8.82297	8.71213	8.39653
	4.11372	4.67682	3.88596	2.77494	3.36421	3.64546
	8.41823	8.46937	8.42512	7.76741	8.4086	8.51759
	7.84924	7.72121	7.34539	7.09687	7.00281	7.45282
	5.80971	6.22701	6.17136	4.71354	4.0747	4.53855
	2.27722	3.03939	3.47092	3.3599	2.90478	3.29754
	6.23805	6.68964	6.74394	7.3798	7.55583	7.50344
	3.1703	2.45442	4.47092	1.77494	3.81167	2.83811
	3.71779	4.03939	4.20789	4.64941	4.0747	4.23043
	5.49223	5.72744	5.27827	5.51191	5.42834	5.42307
	7.96971	8.09346	8.21687	7.02287	7.90478	7.13273
	5.08457	5.19139	4.69331	4.99733	4.94917	5.69609
	8.03972	8.45442	8.46339	6.4188	6.94917	7.671
	2.79179	1.86946	4.34539	3.3599	4.0747	3.16004
	4.32784	4.51332	4.47092	4.27744	5.19018	3.92557
	3.46986	4.72744	4.34539	3.89042	4.65966	3.64546
	3.37675	4.51332	4.5864	4.18998	4.81167	3.16004
	2.92929	2.19139	2.88596	3.51191	2.2267	2.64546
	4.63979	4.77635	5.5864	5.23437	4.94917	5.51053
	7.73665	7.71495	7.69331	8.30892	8.32684	8.28932
	7.52515	7.45442	7.57246	6.31926	6.916	7.05728
	1.79179	3.03939	4.20789	1.77494	5.92714	6.10489
	6.50329	6.34519	6.17136	6.18998	6.38051	6.2475
	4.79179	4.67682	3.88596	4.3599	3.81167	4.53855
	4.96172	5.54189	5.40952	3.3599	3.2267	3.42307
	8.89403	8.75516	8.48587	7.99088	7.95462	8.16902
	6.29004	6.34519	6.40952	6.52983	6.59128	7.05728
	3.05483	3.32889	4.5864	3.18998	2.90478	3.745
	5.65969	5.93555	5.27827	4.5823	4.48974	3.29754
	9.35403	9.48785	9.30381	7.50286	8.33104	7.36167
	11.6357	11.3698	11.0659	11.2026	11.1545	11.3845
	11.6161	11.4255	11.5855	11.7032	11.5913	12.151
	5.63979	5.77635	5.79285	6.09687	6.87056	6.84934
	3.99343	4.39302	4.79285	4.09687	3.48974	3.42307
	6.15636	6.40862	5.84015	6.23437	5.92714	7.04756
	6.77364	7.12685	6.5864	5.8624	5.83551	6.48196
	7.88349	7.89737	7.90833	7.3798	7.79959	8.10489
	4.55733	4.67682	4.97342	3.89042	4.42834	3.29754
	3.63979	1.86946	3.47092	2.18998	3.36421	3.16004
	3.27722	3.03939	3.20789	3.51191	2.2267	3.29754
	10.427	10.2789	10.0049	10.2151	10.1539	9.87977
	11.3106	11.2719	11.0978	6.14417	6.89346	6.97766
	4.27722	4.51332	4.88596	4.09687	3.71213	3.83811
	9.48388	9.44689	8.8226	8.68583	8.1527	8.55921
	11.137	11.0783	10.8299	9.87998	10.0772	9.79376
	9.39616	9.31448	9.31222	8.07262	8.89346	8.20005
	9.88137	10.0077	9.82554	9.91449	10.1312	10.5176
	3.92929	4.19139	4.20789	5.94487	4.60522	5.53855
	5.30275	5.07891	5.79285	4.94487	5.03406	4.69609
	3.92929	4.45442	4.20789	3.18998	4.42834	4.48196
	8.1245	8.15948	7.88596	8.25607	8.15744	8.43802
	10.7172	10.3911	10.0101	9.45207	9.16687	9.33795
	8.9895	8.83813	8.71885	7.68982	7.45167	8.46016
	9.12986	9.05929	8.95205	5.61624	7.2535	6.98786
	3.27722	4.03939	4.34539	3.18998	3.2267	4.64546
	7.44714	7.20931	7.261	6.31926	7.11423	5.96739
	4.59915	4.91386	4.97342	4.83383	4.2267	4.83811
	2.46986	2.67682	3.47092	2.77494	1.90478	2.16004
	7.15636	7.42405	6.61388	6.3599	6.51949	6.40796
	3.1703	2.19139	3.47092	1.18998	0.904776	2.64546
	7.69386	7.8061	7.31222	7.30892	7.43616	7.35381
	3.55733	3.45442	4.69331	3.18998	2.71213	3.53855
	8.46986	8.18234	7.6002	7.63292	7.88206	7.55921
	7.24465	7.14559	7.09541	6.75983	7.06465	6.72075
	5.63979	5.5699	5.5864	4.71354	4.54863	4.8825
	13.4754	13.7687	13.6889	10.1956	9.86912	11.8392
	9.3294	9.38516	9.35763	9.54973	10.0971	10.3239
	7.94964	8.10787	7.99448	6.84819	6.76276	7.17796
	5.19778	5.26178	5.5864	5.09687	5.29709	5.9042
	7.06978	7.41636	7.45581	6.31926	7.38051	6.28105
	12.553	12.2118	12.113	12.1612	12.187	11.8985
	7.94964	7.59056	6.74394	7.07262	7.26233	6.21315
	3.27722	3.86946	3.47092	3.89042	2.90478	3.29754
	10.8378	10.605	10.4232	7.16726	7.80564	7.82679
	8.32473	8.29573	8.33717	8.9482	8.71535	8.95964
	5.25122	5.32889	5.40952	7.52983	7.04433	7.9042
	11.0114	11.3497	10.846	9.2289	10.4293	10.0777
	4.46986	4.26178	3.47092	2.99733	2.90478	1.83811
	10.2659	10.2347	9.9601	8.38473	8.76896	8.64546
	3.05483	3.19139	4.05588	2.99733	3.48974	3.16004
	10.3051	10.0531	9.82554	6.47538	6.47463	6.37727
	10.9066	10.9166	10.7823	10.4509	10.5522	10.8886
	10.4713	10.3114	10.1433	5.27744	5.60522	5.16004
	5.05483	5.15486	5.40952	5.89042	5.99224	6.87153
	7.10649	7.15486	7.18974	7.2234	7.32263	7.81539
	9.71779	9.50427	8.50067	3.3599	2.71213	1.83811
	5.35251	5.5699	5.05588	5.54753	5.78742	4.53855
	4.59915	4.86946	4.5864	4.43791	3.81167	3.745
	7.84055	7.78235	8.05588	7.4846	7.89346	7.25596
	2.27722	1.86946	1.88596	2.18998	2.48974	2.16004
	8.55467	8.60078	8.46339	5.47538	5.85897	5.98786
	20220121_Host Response 20220121_01_09.RCC	20220121_Host Response 20220121_01_10.RCC	20220121_Host Response 20220121_01_12.RCC	20220121_Host Response 20220121_01_01.RCC	20220121_Host Response 20220121_01_02.RCC	20220121_Host Response 20220121_01_11.RCC
	8.05858	8.52767	8.56544	8.87297	8.72814	9.93746
	4.55733	4.99874	5.13388	4.64941	4.29709	3.16004
	6.23805	6.32889	5.93035	6.09687	5.92714	6.87153
	8.23141	8.05929	8.21687	7.65758	8.19018	7.88796
	5.89613	5.89183	6.52981	6.4188	6.68614	7.15099
	7.25777	7.54894	6.90833	9.01016	8.46702	9.14417
	9.29164	9.14559	8.98925	7.3599	7.28848	7.16902
	6.11372	6.03939	6.13388	6.2985	5.29709	4.83811
	10.7645	10.9315	10.8604	10.2681	10.3226	10.9809
	5.82742	5.99874	5.88596	4.43791	5.03406	5.19566
	8.88349	8.82946	8.96277	9.02603	8.9519	9.29549
	3.55733	3.77635	3.88596	3.51191	3.60522	3.83811
	5.87925	6.09828	6.34539	4.77494	4.60522	5.00803
	7.00902	7.28731	7.18974	7.51191	7.33104	7.51053
	5.02445	5.51332	5.34539	1.18998	2.71213	3.53855
	6.99343	7.46192	6.44055	8.28801	7.64624	8.50699
	7.28364	6.36131	7.27827	10.6858	11.3441	12.1926
	3.05483	2.19139	2.88596	3.18998	1.48974	2.42307
	9.36468	9.25532	9.01524	7.98439	8.45937	8.39653
	9.66092	9.63765	9.57596	5.09687	5.81167	5.29754
	12.0307	11.8262	11.6358	11.2513	11.216	11.2914
	4.1703	3.95692	3.20789	2.51191	3.99224	3.29754
	10.2675	10.4988	10.3454	9.63706	9.90054	10.6038
	9.06978	9.07403	8.99448	8.17866	8.18555	9.1119
	2.46986	2.67682	3.69331	3.99733	3.2267	2.16004
	2.05483	1.86946	4.20789	1.18998	2.48974	2.64546
	2.63979	2.67682	4.69331	3.3599	3.99224	3.29754
	2.79179	2.67682	3.47092	2.77494	2.71213	2.42307
	6.00902	5.84674	5.84015	5.61624	6.36421	5.9042
	4.11372	4.39302	5.5864	5.23437	5.99224	4.64546
	8.43276	8.37329	8.35356	5.89042	6.11423	6.08604
	5.51426	5.29573	6.37781	5.77494	5.60522	5.8825
	3.99343	2.67682	4.05588	1.77494	1.90478	2.16004
	7.11372	7.01921	7.3289	7.54753	6.76276	7.40035
	3.46986	0.869461	3.20789	3.51191	2.2267	2.16004
	8.31535	8.68324	8.86895	9.4188	9.39462	10.0427
	4.89613	4.67682	5.05588	3.3599	4.0747	3.53855
	8.88982	8.84388	8.64751	8.04173	8.03406	8.36949
	8.23141	8.07891	8.11478	7.16726	7.1527	7.72685
	7.37073	7.65736	7.48587	6.72914	7.39663	7.48196
	7.52515	7.50609	7.22581	7.27744	7.17156	7.69609
	6.5888	6.15486	6.34539	5.27744	4.42834	4.08604
	7.64479	8.08378	8.27827	7.40915	7.78742	7.55235
	12.9072	12.8823	12.7973	11.4421	12.0897	12.2414
	3.27722	3.19139	3.47092	4.18998	3.2267	3.64546
	7.32784	7.68964	7.24351	8.9179	8.54863	9.43616
	3.55733	3.19139	4.34539	3.18998	2.2267	3.00803
	1.79179	0.869461	2.47092	1.18998	3.0747	2.64546
	2.05483	2.67682	2.88596	2.18998	0.904776	3.29754
	1.79179	2.67682	4.05588	2.18998	2.48974	1.83811
	5.42406	5.70235	1.88596	2.51191	5.29709	1.42307
	7.04729	6.96749	7.261	7.07262	7.14318	7.07651
	2.27722	2.45442	3.47092	1.77494	1.48974	1.83811
	1.46986	2.19139	3.20789	3.3599	2.2267	3.00803
	8.91695	8.91931	8.71885	8.47538	8.87919	8.67416
	4.67932	5.19139	3.20789	4.09687	4.2267	3.00803
	5.73665	5.93555	6.24351	6.90422	7.06465	6.70847
	3.27722	3.19139	3.88596	4.18998	3.0747	4.00803
	7.72253	7.85815	7.86324	7.90422	7.9104	8.38885
	5.92929	6.29573	6.37781	7.21235	7.17156	7.05728
	1.05483	1.45442	3.20789	1.18998	0.904776	2.16004
	6.19778	6.27885	5.79285	6.89042	6.89346	7.28932
	6.31535	6.43932	6.44055	5.68183	6.19018	5.56603
	7.86647	8.10787	7.78078	6.97134	7.03406	7.53159
	11.5326	11.4763	11.4357	6.33973	6.85897	8.48557
	11.5153	11.5716	11.6071	11.414	11.3326	11.9099
	2.46986	3.03939	6.27827	6.27744	6.916	6.48196
	9.46845	9.50609	9.36169	7.51191	7.71213	7.52461
	4.27722	4.39302	3.47092	3.99733	3.60522	3.16004
	10.3067	10.2968	9.8661	9.19841	8.45552	9.07173
	9.06978	8.93555	8.84596	8.25067	8.3601	7.68986
	2.63979	1.86946	2.88596	1.77494	2.2267	2.64546
	11.611	11.6553	11.4261	10.5029	10.3384	10.7814
	7.32784	7.36131	7.42512	7.06034	7.2711	7.3459
	4.89613	3.95692	5.13388	4.09687	3.71213	4.00803
	4.75527	4.62435	5.13388	5.27744	5.68614	5.16004
	9.67321	9.46005	9.261	9.42838	9.34979	9.31789
	3.99343	3.45442	4.88596	4.94487	5.36421	4.96739
	5.63979	6.2445	5.97342	6.87648	6.87056	6.83811
	3.92929	4.82366	6.17136	6.3798	7.26233	6.75697
	7.62973	7.25317	7.78078	6.95816	7.77514	7.40796
	1.79179	2.45442	3.69331	1.77494	2.2267	1.42307
	7.06978	7.22701	7.0357	8.27213	8.45552	9.29138
	3.71779	4.32889	4.5864	4.5823	3.90478	3.53855
	12.2197	12.3593	11.9111	6.93144	7.67956	7.46016
	4.42406	4.51332	3.88596	4.51191	4.81167	4.16004
	5.22475	6.2445	8.45581	9.3141	10.0341	9.68829
	7.12807	7.16408	7.01524	7.04796	6.85897	7.10489
	7.19778	7.41636	7.64084	4.71354	5.94917	5.53855
	12.9059	12.9483	12.1124	6.33973	6.44394	5.00803
	9.62342	9.60248	9.55129	9.01335	9.33523	9.25596
	3.55733	3.32889	3.88596	2.18998	2.71213	4.08604
	3.05483	3.95692	3.47092	1.77494	2.71213	1.83811
	3.27722	3.95692	5.05588	3.77494	4.36421	3.83811
	13.0507	13.4204	13.349	4.99733	3.90478	3.92557
	6.55733	6.11739	6.55838	5.80469	6.0946	5.745
	1.79179	2.45442	2.88596	3.18998	2.48974	2.64546
	3.37675	4.26178	4.20789	4.18998	3.71213	5.19566
	6.36468	6.3124	6.27827	6.51191	6.76276	5.96739
	10.1119	10.1936	10.3576	10.5097	10.4303	11.0872
	11.7518	12.0278	11.6198	11.3372	10.7432	11.5804
	9.59657	9.13859	9.31641	8.55192	8.75653	8.15552
	9.09008	8.95692	8.64751	8.46144	8.0289	8.5762
	7.90866	7.77033	8.05588	8.09687	8.02372	7.84934
	11.4804	11.171	10.7045	10.7646	10.443	10.4212
	5.92929	5.84674	5.47092	5.43791	5.51949	4.8825
	10.3441	10.3782	9.82554	7.03547	7.92158	6.29754
	7.18411	7.39302	6.86324	7.10884	6.89346	6.83811
	7.78728	7.70866	7.50067	7.78989	8.14795	7.80965
	7.03972	7.04937	7.09541	6.39943	6.54863	7.02793
	10.2281	9.78981	9.87464	9.47769	9.35805	9.00803
	7.71779	7.8061	7.57246	7.43791	7.14318	7.23043
	3.46986	4.39302	3.88596	4.09687	3.48974	3.83811
	3.55733	4.19139	4.5864	3.77494	3.60522	4.00803
	7.06232	7.08863	7.13388	6.77494	7.16216	6.86048
	7.34023	7.47679	7.09541	7.65758	7.1809	7.48916
	6.87925	7.03939	7.09541	6.25607	5.90478	6.84934
	2.79179	2.67682	4.20789	2.18998	2.90478	3.00803
	7.25777	7.07891	6.79285	8.06649	8.0133	8.02793
	4.71779	4.77635	4.79285	5.54753	6.84729	6.16004
	4.51426	5.45442	5.20789	5.18998	4.29709	4.48196
	8.91281	8.82656	8.52258	8.32953	7.97087	8.46016
	2.27722	3.19139	3.69331	2.77494	2.2267	1.42307
	8.66216	8.65736	8.45581	7.60783	7.85897	7.57282
	8.92107	8.97012	8.95742	7.04796	7.69268	7.48916
	9.78954	9.74904	9.61047	9.16439	9.09213	8.91759
	9.52107	9.43932	9.27397	9.4043	9.26013	9.87153
	3.37675	3.5699	4.34539	3.77494	3.36421	3.42307
	9.92622	9.70077	9.68037	7.93144	8.30566	8.07173
	1.46986	3.03939	4.20789	2.51191	1.90478	2.64546
	3.71779	4.62435	4.47092	2.18998	3.2267	3.83811
	11.0139	11.0795	10.7236	3.51191	4.60522	4.8825
	2.05483	3.45442	3.88596	3.18998	2.71213	2.42307
	6.19778	6.45442	7.24351	5.89042	7.44394	6.42307
	3.71779	4.11739	4.47092	3.3599	3.36421	4.29754
	7.54133	7.60417	7.86324	7.89734	7.47463	8.20005
	8.3917	8.14092	7.52981	8.3599	7.5772	8.45649
	7.06978	7.20038	7.15274	8.05416	7.89346	8.5762
	12.2565	12.2907	12.228	10.85	11.2998	11.0645
	4.11372	4.26178	3.69331	4.09687	3.99224	3.92557
	7.90032	7.99358	7.73145	7.56502	7.67956	7.78648
	1.46986	2.45442	4.47092	1.77494	2.71213	1.83811
	4.05483	4.26178	4.05588	4.3599	4.0747	4.36167
	2.63979	2.86946	3.69331	2.77494	2.71213	3.16004
	6.55733	6.71495	6.71885	7.01016	7.64624	8.65829
	10.6215	10.1549	9.75014	10.2303	9.97087	10.1802
	6.19778	5.62435	6.01524	5.99733	6.0946	6.21315
	6.37675	6.32889	6.20789	6.21235	6.38051	6.19566
	9.05106	9.07648	9.08563	8.4043	8.30138	8.22613
	12.1751	11.8035	11.7717	10.4903	11.1288	10.2369
	5.27722	5.15486	5.64084	5.09687	5.45937	6.37727
	9.0454	9.03437	8.65414	7.17866	7.9437	7.57957
	6.86218	6.8002	6.84015	7.04796	6.88206	7.48916
	8.06605	7.72121	7.44055	8.12662	8.0946	8.36558
	1.46986	1.45442	3.69331	2.77494	2.2267	2.16004
	3.05483	2.19139	4.20789	3.51191	2.48974	2.64546
	9.38873	9.11025	8.9997	9.62877	9.38253	9.67258
	2.63979	3.32889	3.69331	2.18998	3.60522	3.64546
	2.92929	3.19139	3.69331	2.99733	3.48974	2.16004
	6.00902	6.17324	6.20789	6.18998	6.72496	5.12351
	4.46986	4.19139	3.88596	4.71354	4.36421	4.593
	8.19096	8.63433	8.63415	7.56502	7.29709	8.10957
	9.50329	9.69442	9.67059	8.16726	8.28848	9.18018
	10.9722	11.0306	10.8033	5.8624	6.87056	6.51053
	9.98359	9.99874	9.38181	8.84103	8.31417	9.15552
	7.8449	7.93016	7.62742	8.2985	8.24463	9.03532
	7.36468	7.05929	7.01524	4.83383	5.76276	4.745
	9.19948	8.8061	8.7686	9.42599	9.0822	9.05485
	9.90866	9.95028	9.70932	9.64736	9.61214	9.85492
	3.27722	3.5699	2.47092	3.3599	1.48974	2.16004
	2.63979	2.67682	3.69331	2.77494	3.48974	3.92557
	2.63979	3.45442	4.05588	3.18998	2.90478	3.745
	10.581	10.2639	10.1291	8.61204	8.87919	8.46016
	8.80078	8.50609	8.12436	8.01653	7.87632	7.52461
	3.37675	3.32889	3.47092	3.18998	3.2267	3.53855
	9.00319	8.9436	7.90833	7.94487	7.82364	7.2475
	3.86218	4.03939	3.20789	3.18998	3.90478	3.29754
	3.27722	3.5699	4.34539	2.77494	3.60522	3.53855
	5.19778	4.45442	4.20789	4.09687	4.60522	4.00803
	6.87074	7.07891	7.39375	6.18998	7.04433	6.86048
	4.42406	4.19139	4.20789	4.51191	3.60522	3.16004
	7.85357	7.79427	7.75632	8.13249	7.95462	8.18684
	7.83619	8.43932	8.52981	7.81203	7.75027	8.63252
	5.67932	6.22701	6.74394	7.32953	7.64624	7.65829
	6.30275	6.20931	6.47092	6.47538	6.39663	6.53855
	2.46986	0.869461	3.20789	2.77494	3.0747	1.83811
	3.1703	1.86946	3.69331	2.51191	3.0747	2.64546
	5.67932	6.29573	5.88596	6.12072	6.38051	7.10489
	11.2516	11.3376	11.2435	3.64941	4.99224	4.16004
	8.27722	8.42021	7.73145	5.54753	6.11423	3.92557
	6.76448	6.65082	7.24351	6.72914	6.84729	6.76885
	6.51426	6.43932	6.13388	7.24526	7.17156	7.57957
	1.79179	2.45442	2.47092	1.18998	1.48974	2.83811
	10.6836	9.53657	8.50067	11.6355	10.943	11.511
	7.08457	7.39302	6.74394	6.99733	6.87056	7.05728
	5.46986	5.45442	5.52981	6.31926	6.2267	5.593
	12.0184	12.2791	12.3001	10.734	10.2357	11.1055
	2.46986	3.45442	3.88596	3.77494	3.48974	3.83811
	8.64728	8.58371	7.90833	9.50965	8.72176	9.41554
	6.37675	6.22701	5.79285	6.98439	6.98159	7.69609
	5.55733	6.32889	6.31222	5.09687	4.90478	5.32996
	0.469863	2.19139	1.88596	0.189978	-0.0952237	1.83811
	11.894	12.0246	12.0042	11.1822	11.4165	11.1752
	6.90449	6.76428	6.86324	8.2289	8.0946	8.24325
	8.11011	8.64095	8.21687	8.07262	7.28848	8.05243
	8.9577	8.97012	8.69331	8.47075	8.5084	8.25596
	8.25122	8.73983	8.72516	6.23437	5.71213	6.70847
	11.0841	10.8352	10.747	11.4361	11.2368	11.3523
	2.05483	2.67682	4.34539	3.18998	2.2267	3.745
	2.46986	2.19139	3.69331	3.18998	2.71213	2.83811
	8.53595	8.47679	8.20789	7.63292	7.61214	7.59966
	3.46986	3.67682	1.88596	1.77494	0.904776	1.83811
	2.46986	3.03939	2.47092	3.51191	3.36421	3.53855
	2.05483	2.19139	2.47092	2.99733	2.48974	1.42307
	6.62973	7.08863	7.09541	6.63292	7.35599	7.42307
	3.37675	3.45442	3.20789	2.99733	3.2267	2.42307
	3.1703	3.03939	4.69331	3.18998	3.2267	3.42307
	8.37675	8.29991	7.95205	7.63292	7.88206	7.7923
	5.69868	5.26178	5.13388	3.64941	3.71213	4.00803
	6.60941	7.04937	7.05588	6.72914	6.64624	6.89339
	3.1703	3.19139	2.47092	2.18998	2.71213	2.16004
	8.1245	8.09346	8.07578	7.72914	7.93268	7.42307
	5.44714	5.42405	5.52981	5.31926	5.90478	4.92557
	7.1352	6.67682	6.64084	6.83383	6.82364	6.91492
	7.60941	7.89737	7.78078	6.97134	7.52683	7.86048
	11.9826	11.9406	12.0727	4.94487	6.77514	6.49632
	9.68175	9.34317	9.5262	8.4236	8.87344	7.80389
	5.57839	5.45442	5.05588	5.83383	5.68614	5.56603
	2.27722	2.19139	3.20789	0.189978	-0.0952237	2.42307
	3.55733	4.26178	3.88596	3.99733	1.90478	3.42307
	2.27722	2.19139	1.88596	2.99733	2.2267	2.83811
	1.05483	2.45442	3.88596	1.77494	0.904776	1.42307
	8.60685	8.96486	9.4482	8.9213	9.59303	8.53855
	7.59398	7.66388	7.52981	1.77494	3.60522	3.29754
	7.47549	7.86381	7.68037	7.75983	7.86478	8.12813
	8.46422	8.42788	8.24351	7.95816	8.30566	8.36949
	5.11372	5.29573	4.20789	5.43791	5.45937	5.8825
	3.37675	3.67682	4.5864	3.64941	4.36421	4.42307
	7.42987	7.16408	7.34539	7.24526	7.24463	7.16902
	6.41238	6.11739	6.37781	5.5823	5.68614	5.745
	7.44141	7.49882	7.37781	7.39943	7.53413	7.44544
	9.89193	9.81198	9.51167	6.2985	6.20856	6.51053
	6.78275	6.45442	6.64084	7.24526	6.69919	7.08604
	9.19608	9.39889	9.15274	8.05416	8.24907	7.96223
	9.52515	9.46751	9.31641	8.83022	8.58777	8.84654
	8.79854	8.76428	8.17136	3.51191	3.2267	2.16004
	3.37675	3.03939	3.20789	3.3599	3.2267	2.83811
	3.71779	3.32889	3.88596	2.99733	3.48974	3.745
	1.79179	2.19139	3.20789	1.77494	3.0747	2.64546
	1.46986	3.03939	3.47092	0.189978	-0.0952237	1.42307
	6.50329	7.10787	5.52981	5.80469	5.03406	4.593
	8.43853	8.2746	8.70614	8.28801	8.66633	8.5863
	7.03211	7.18234	7.07578	6.84819	7.26233	6.86048
	2.79179	2.67682	2.88596	2.18998	2.90478	2.42307
	6.59915	6.07891	6.66732	7.44737	7.02372	7.13273
	1.05483	1.86946	3.69331	3.89042	2.48974	2.42307
	9.49084	9.3573	9.31222	3.89042	4.36421	4.00803
	5.91281	6.03939	5.69331	6.45676	6.33104	6.80389
	5.9456	6.07891	6.20789	3.18998	3.0747	3.64546
	5.92929	6.03939	6.20789	5.14417	5.19018	5.69609
	2.79179	3.03939	3.69331	3.51191	2.48974	3.83811
	7.37073	7.65082	7.3289	7.68183	7.92714	8.53159
	7.94964	7.94092	8.05588	8.21235	8.90196	9.56092
	4.05483	4.51332	4.20789	3.18998	2.71213	3.53855
	7.32784	7.25317	7.24351	4.89042	5.39663	5.86048
	3.27722	3.77635	4.34539	3.89042	3.90478	4.23043
	8.66708	9.08378	8.90277	6.99733	6.45937	7.23043
	5.35251	5.99874	5.79285	5.18998	5.6327	4.92557
	4.92929	5.70235	5.47092	5.71354	6.60522	6.48196
	1.79179	2.19139	2.88596	2.18998	2.48974	1.42307
	4.11372	3.86946	5.13388	5.83383	6.1527	5.593
	8.35251	8.10308	7.91938	8.3798	7.79352	8.1735
	6.98556	7.15486	6.79285	4.3599	2.71213	4.48196
	6.53595	6.36131	6.55838	5.14417	6.05452	5.42307
	5.92929	5.89183	5.93035	6.71354	7.0946	6.9042
	5.14229	4.39302	4.20789	5.18998	4.76276	5.32996
	3.37675	3.03939	3.20789	1.18998	2.2267	0.838108
	9.01483	8.82366	8.42512	7.83383	8.0289	8.10489
	3.92929	4.19139	4.47092	4.5823	3.90478	4.83811
	7.83619	7.77033	8.11478	7.52983	8.20856	8.41176
	5.25122	5.42405	5.64084	4.94487	5.0747	5.08604
	1.46986	2.67682	2.88596	1.77494	1.48974	1.83811
	3.05483	3.95692	3.20789	3.77494	4.0747	3.00803
	7.01676	6.95692	6.88596	6.54753	6.90478	6.87153
	6.73665	6.49882	6.27827	7.30892	6.916	7.32996
	11.4504	11.5423	11.6139	11.3454	11.769	11.6487
	9.32629	9.27673	8.64084	7.72914	7.0747	6.98786
	8.53595	8.66062	8.4482	7.0848	7.59826	7.46746
	4.89613	5.39302	5.47092	3.77494	5.1527	4.00803
	14.6881	14.6254	14.4547	7.62461	9.04943	7.83246
	2.05483	2.45442	3.69331	2.18998	2.90478	1.83811
	7.17722	6.9884	6.7686	6.54753	6.48974	6.6836
	2.46986	4.39302	5.79285	6.5823	7.61214	7.83246
	2.05483	3.03939	4.05588	1.77494	0.904776	-0.161892
	0.469863	2.45442	2.47092	2.18998	2.2267	1.42307
	4.05483	4.45442	3.88596	4.5823	3.99224	4.23043
	6.90449	6.97799	6.93035	5.97134	6.36421	5.9042
	1.05483	1.86946	2.47092	0.189978	2.48974	2.16004
	3.37675	3.95692	6.34539	3.77494	5.33104	3.745
	7.46422	7.38516	7.57246	7.93817	8.1809	8.29344
	7.68903	7.5699	7.39375	6.51191	6.45937	6.80389
	6.08457	6.34519	6.88596	4.09687	4.94917	4.8825
	8.39764	8.30409	8.40952	8.61204	8.30138	8.1824
	2.05483	2.45442	2.88596	2.51191	3.36421	3.16004
	3.27722	3.77635	4.97342	3.51191	3.81167	3.29754
	8.60172	8.49517	8.29535	8.33973	8.30138	8.19125
	10.0139	9.95825	9.9601	6.43791	7.38051	6.97766
	6.05483	5.95692	6.55838	5.51191	5.2267	5.19566
	5.14229	5.39302	5.20789	5.04796	4.71213	5.671
	6.08457	6.07891	6.52981	6.54753	7.36421	6.57957
	9.0454	9.06913	8.55838	7.97134	7.94917	7.96739
	8.65226	8.6541	8.81077	11.2061	11.0244	11.8869
	10.1334	10.2115	10.11	10.4164	10.0366	10.7085
	4.86218	4.5699	4.5864	3.3599	3.2267	3.42307
	8.88561	9.11263	9.31222	8.3244	8.81467	8.99545
	3.1703	3.32889	3.69331	2.77494	3.60522	3.29754
	3.71779	4.19139	2.47092	3.77494	3.71213	3.16004
	5.27722	5.62435	5.27827	3.64941	4.36421	4.23043
	2.92929	3.19139	3.20789	2.77494	3.2267	-0.161892
	2.46986	2.67682	3.20789	1.18998	2.2267	2.64546
	2.79179	3.19139	4.05588	2.51191	2.48974	2.16004
	8.38873	8.12685	8.23469	7.5823	7.81167	7.50344
	7.06232	6.95692	7.01524	6.49376	5.83551	6.10489
	6.71779	6.36131	7.48587	7.2985	7.13359	6.7923
	7.88349	7.64425	7.5864	7.59937	7.72496	7.3459
	8.77592	8.70551	8.45581	7.54753	7.96006	6.83811
	3.27722	3.45442	3.69331	3.18998	3.36421	3.00803
	9.79066	9.58885	9.64418	5.9179	6.88206	6.52461
	4.37675	4.51332	4.20789	5.5823	4.71213	5.23043
	11.5872	11.5586	10.9681	9.46144	9.82513	9.27482
	6.05483	5.95692	5.97342	5.18998	5.0747	5.53855
	7.34638	7.35328	7.22581	5.3599	5.26233	5.86048
	2.46986	2.19139	0.885957	1.77494	0.904776	1.83811
	6.55733	6.54189	6.34539	7.14417	7.00281	6.96739
	8.29004	8.68003	8.40166	6.94487	6.81167	7.42307
	11.0567	10.7467	10.1897	10.1914	9.96547	9.65189
	7.81416	7.841	7.86324	7.5823	7.87632	7.46016
	8.8449	8.86946	9.0049	8.45207	8.4086	9.20443
	13.0785	13.1398	12.9334	10.4462	10.6663	10.566
	8.10286	7.78832	7.87464	6.18998	7.51949	6.76885
	3.46986	4.11739	4.97342	2.99733	3.36421	3.64546
	6.12807	6.09828	5.34539	6.07262	6.61902	6.64546
	1.46986	1.86946	2.88596	2.77494	0.904776	2.64546
	4.59915	4.72744	5.5864	3.64941	4.76276	4.36167
	5.79179	5.89183	6.01524	5.27744	5.54863	5.12351
	-0.530137	1.86946	2.88596	1.77494	2.2267	1.83811
	6.80078	6.77635	6.50067	6.75983	7.1994	7.18684
	8.57315	8.68644	8.261	7.99088	7.77514	8.2769
	6.49223	6.32889	5.84015	6.68183	6.89346	6.60629
	10.5245	10.8222	10.7299	9.07567	9.72176	10.4099
	2.46986	1.86946	3.69331	1.18998	1.90478	1.83811
	9.86325	9.94092	9.65414	8.20679	8.13359	8.56603
	5.55733	6.26178	5.88596	3.64941	3.36421	3.53855
	5.44714	5.65082	4.97342	5.27744	5.03406	5.42307
	8.90866	8.83525	8.8575	7.38965	7.6327	7.385
	11.9806	12.0138	11.7586	5.09687	5.60522	4.7923
	5.82742	6.09828	6.44055	3.3599	2.90478	3.29754
	8.50878	8.47679	8.18974	8.32953	8.16216	8.0955
	8.80525	8.72433	8.45581	7.54753	7.42834	7.53159
	9.91901	10.302	10.7314	8.54312	9.87919	9.73897
	6.9456	6.15486	6.24351	4.09687	3.99224	3.92557
	6.30275	6.54189	6.20789	5.18998	5.11423	4.7923
	7.65969	7.63101	7.68037	6.14417	6.45937	5.9042
	1.79179	3.03939	0.885957	2.51191	2.48974	1.83811
	6.57839	6.36131	6.84015	7.44737	7.2267	7.32192
	5.57839	5.07891	5.64084	4.77494	4.0747	4.7923
	7.61961	7.77635	7.52981	7.14417	6.81167	7.13273
	3.1703	3.19139	1.88596	3.18998	3.36421	2.64546
	1.79179	3.03939	3.47092	2.77494	2.71213	2.83811
	6.48109	6.34519	6.17136	5.9179	6.05452	6.21315
	2.63979	1.86946	4.5864	3.51191	2.90478	2.42307
	1.46986	0.869461	4.05588	1.77494	1.48974	2.42307
	8.4006	8.23578	8.11478	8.01016	7.99224	8.1735
	6.72725	6.63765	6.84015	6.89042	7.06465	7.04756
	5.08457	5.67682	5.20789	5.23437	5.85897	6.36167
	5.97766	6.26178	6.37781	6.23437	6.48974	6.43802
	11.7932	11.6533	11.5838	11.8093	11.6246	12.6227
	9.03972	8.92203	8.74394	6.27744	6.96006	6.83811
	2.27722	3.03939	4.47092	4.94487	6.36421	6.64546
	5.35251	5.42405	5.88596	4.18998	5.03406	5.12351
	6.98556	7.16408	7.13388	7.90422	8.1384	8.06211
	6.38873	6.45442	6.09541	5.80469	5.36421	5.86048
	1.46986	1.45442	3.47092	2.77494	1.48974	2.64546
	2.63979	2.67682	3.20789	1.77494	1.48974	1.42307
	2.63979	3.45442	4.69331	4.51191	4.94917	5.04756
	2.05483	3.19139	2.88596	2.51191	3.48974	2.16004
	2.79179	4.19139	4.69331	3.77494	4.0747	2.42307
	6.73665	6.90288	6.01524	2.51191	1.90478	1.42307
	3.55733	3.95692	4.97342	3.64941	3.60522	3.83811
	2.27722	2.67682	2.88596	3.77494	3.71213	2.83811
	6.59915	6.84674	6.61388	5.04796	4.54863	5.12351
	6.31535	6.17324	6.13388	6.61624	6.26233	6.12351
	8.55733	8.20038	8.16208	8.21235	8.23569	8.30571
	6.31535	6.65082	6.64084	6.04796	5.45937	6.9042
	5.61961	5.39302	6.13388	6.3798	6.26233	6.14189
	6.8449	7.07891	6.90833	7.26679	7.63949	7.66466
	8.15636	8.621	8.50801	6.21235	6.39663	7.33795
	9.64853	9.87228	9.55129	7.86946	6.79959	6.70847
	10.0245	10.5507	10.1433	9.43315	9.55403	10.5342
	9.43131	8.9858	8.74394	8.75222	8.90478	9.19566
	3.05483	2.67682	4.20789	3.3599	3.2267	2.64546
	8.68661	8.50246	8.66074	8.9213	8.85314	8.94924
	8.63225	8.67359	8.69974	9.81569	9.57189	10.5237
	11.2732	11.244	11.1679	6.74457	7.76276	7.70229
	9.78388	10.0935	8.34539	6.64941	6.92714	4.08604
	4.22475	4.62435	3.69331	5.27744	4.76276	4.53855
	3.1703	4.11739	4.20789	3.51191	3.71213	2.83811
	5.25122	5.07891	5.40952	4.64941	5.2267	5.12351
	9.17895	9.14092	9.05086	9.21512	8.90478	9.47835
	5.8449	5.72744	6.01524	6.94487	7.29709	7.36949
	13.9359	13.9098	13.8074	12.494	13.2056	13.3402
	7.34023	7.2445	7.5864	6.51191	6.99224	6.72075
	9.4065	9.70709	9.67059	8.37485	8.51949	8.47473
	9.00708	8.82946	8.88031	8.21788	7.9382	8.26856
	3.05483	2.45442	3.20789	1.18998	3.0747	3.00803
	6.74599	7.09828	7.0357	7.02287	7.05452	7.82679
	4.59915	2.86946	4.20789	3.18998	3.48974	3.00803
	12.3148	12.2639	11.8937	5.77494	5.48974	4.69609
	3.99343	4.32889	3.88596	3.89042	3.2267	3.83811
	2.05483	2.86946	3.20789	2.99733	0.904776	3.00803
	5.8449	5.29573	5.64084	6.23437	5.76276	6.28105
	8.13875	8.15023	8.06587	8.02287	7.9104	7.96223
	7.55733	7.74598	7.27827	7.5563	6.81167	7.56603
	10.1164	9.93824	9.89718	10.4332	10.5287	10.9082
	7.26428	7.13625	7.09541	7.74457	7.37238	8.17796
	9.89508	9.61261	9.56191	9.5563	9.43421	9.69142
	3.55733	3.95692	4.69331	5.64941	6.03406	5.76885
	2.63979	1.86946	1.88596	2.99733	3.0747	3.42307
	3.99343	3.67682	4.34539	1.77494	3.2267	2.83811
	8.08825	7.81783	7.7686	7.16726	7.43616	7.60629
	3.86218	4.26178	4.79285	4.09687	4.60522	4.593
	8.13164	7.87509	8.05588	8.62877	8.45167	8.56943
	3.1703	3.19139	4.47092	3.64941	3.71213	3.16004
	8.72961	8.8946	8.63415	7.81933	7.65966	8.06211
	6.09922	6.19139	6.01524	6.09687	5.85897	6.3927
	6.05483	6.11739	6.17136	6.25607	6.20856	6.14189
	5.87925	6.15486	6.47092	7.75983	7.66633	7.8988
	5.35251	5.45442	5.52981	5.77494	5.03406	6.00803
	3.86218	4.32889	4.69331	3.89042	3.99224	5.23043
	6.57839	7.03939	6.52981	7.28801	6.78742	7.57282
	2.92929	1.86946	3.88596	3.18998	2.48974	3.29754
	2.46986	3.86946	4.05588	3.64941	3.48974	2.64546
	5.55733	5.99874	6.24351	6.90422	6.916	6.7923
	1.79179	1.45442	2.88596	1.77494	2.48974	1.83811
	4.79179	4.26178	4.5864	3.64941	3.71213	4.53855
	5.46986	5.82366	5.64084	5.04796	5.33104	3.53855
	10.7912	10.7552	10.6869	9.47538	9.9146	9.06452
	3.1703	3.45442	4.5864	2.51191	2.90478	3.29754
	5.71779	6.19139	6.81669	6.84819	5.83551	5.7923
	11.4098	11.4591	11.3868	10.7617	10.5576	11.2852
[truncated: 47,537 more rows]

## Sheet: UpDEGs in IFN-I vs NO STIM
Supplementary table 2.2. Differentially expressed genes in IFN-I stimulated versus no-stimulated cDC1 (p<0.05, log2FC>1 or <-1) in nanostring experiment (related to Figure 3)
Gene	p-value	adjusted P-value	Fold change	log2FC
CCL8	9.24e-06	0.000629134	511.09	8.99743
IFIT1	2.89e-05	0.00106229	128.962	7.0108
TNFSF10	2e-05	0.000909472	114.36	6.83743
IFIT2	5.61e-06	0.000619119	107.874	6.7532
CXCL10	0.000116373	0.00243126	105.771	6.7248
IFI27	5.35e-05	0.00142717	97.4191	6.60613
CXCL11	0.000168461	0.00271292	97.2909	6.60423
RSAD2	6.99e-05	0.00163832	85.657	6.4205
ISG15	0.00024261	0.00317084	60.838	5.9269
IFITM3	2.3e-05	0.000989012	58.4474	5.86907
CD38	0.000128509	0.00249466	48.9035	5.61187
IFIT3	2.55e-06	0.00054257	42.0655	5.39457
OASL	2.03e-06	0.00054257	39.3757	5.29923
HERC5	3.51e-06	0.00054257	31.1422	4.9608
MT2A	2.46e-05	0.00100236	27.9789	4.80627
OAS1	0.000145399	0.0026138	27.0689	4.75857
ZBP1	0.000577199	0.00554283	26.0528	4.70337
CCL13	2.46e-06	0.00054257	25.8316	4.69107
LAG3	0.000190224	0.0028832	24.3351	4.60497
MX1	3.77e-05	0.0012153	23.51	4.5552
IFITM1	0.000419306	0.00450171	23.4953	4.5543
IFI44	5.86e-05	0.00150993	22.9565	4.52083
OAS3	0.000500603	0.00502554	20.8986	4.38533
IFI6	0.00138518	0.0102956	19.0744	4.25357
DDX58	3.57408e-05	0.001681	18.854	4.2368
CCL7	0.00162003	0.0115952	14.1906	3.82687
OAS2	0.000160631	0.00267781	14.1733	3.8251
TNFSF13B	7.09e-06	0.000629134	12.2842	3.61873
CXCL9	0.0143588	0.0593549	11.4711	3.51993
IFITM2	1.02e-05	0.000629134	10.5512	3.39933
IFIH1	4.27e-05	0.0012694	10.4919	3.3912
XAF1	0.00112124	0.00875471	10.2845	3.3624
IFI35	1.58e-05	0.000813085	10.2503	3.3576
EIF2AK2	0.000178799	0.00282065	9.40264	3.23307
IL1R2	0.000136306	0.00251902	9.1278	3.19027
TNFSF18	0.00286815	0.0184756	8.73273	3.12643
GBP4	0.00175606	0.0123403	8.56013	3.09763
GBP2	0.000105527	0.00226589	8.32221	3.05697
IRF7	0.000185544	0.00286851	8.25575	3.0454
BST2	0.00012909	0.00249466	8.12349	3.0221
CCL2	0.0040584	0.0232381	8.0536	3.00963
GBP5	0.00642338	0.0326663	7.71233	2.94717
LILRA5	0.000104136	0.00226589	7.6458	2.93467
CCR7	0.000947312	0.00832127	7.51549	2.90987
IL27	0.0080283	0.0392777	7.03329	2.8142
TCN2	6.4e-05	0.00159596	6.84033	2.77407
MEFV	0.00023534	0.00317084	6.81352	2.7684
PARP9	3.22e-05	0.00113022	6.79999	2.76553
CD274	0.00131452	0.00996198	5.91687	2.56483
STAT2	4.7e-05	0.00131999	5.81804	2.54053
CARD17	0.0281352	0.0955952	5.73754	2.52043
IL5	0.00689619	0.032704	5.65503	2.49953
STAT1	4.71e-06	0.000606658	5.62167	2.491
CXCL13	0.00033176	0.00392277	5.43809	2.4431
UBE2L6	0.00444956	0.0245679	5.38097	2.42787
CD70	0.00722521	0.033849	5.3548	2.42083
C3AR1	0.0002049	0.00298845	5.22103	2.38433
TRIM21	2.94e-06	0.00054257	5.12079	2.35637
LILRB2	0.00101553	0.00835109	5.11145	2.35373
CASP10	0.000160922	0.00267781	4.94636	2.30637
TRIM5	0.000480626	0.00488847	4.66497	2.22187
CCL26	0.0257499	0.0905848	4.62922	2.21077
TRIM22	0.000312263	0.00389321	4.62675	2.21
APOL6	0.000162817	0.00267781	4.39501	2.13587
TRIM25	4.78e-05	0.00131999	4.37242	2.12843
IL15RA	0.00204329	0.013769	4.09123	2.03253
CCL19	0.00317264	0.0197778	4.05003	2.01793
TLR2	0.000764321	0.00663843	3.96925	1.98887
IL10	0.000220431	0.00309806	3.91171	1.9678
TAP1	0.000340043	0.00392319	3.78685	1.921
CASP1	0.000580814	0.00554283	3.7476	1.90597
IFI16	0.000235399	0.00317084	3.74241	1.90397
PANX1	0.00127333	0.00984287	3.71235	1.89233
NCF1	9.05e-06	0.000629134	3.63654	1.86257
IDO1	0.00100741	0.00835109	3.60725	1.8509
JAK2	0.00241587	0.0160988	3.52437	1.81737
MYD88	0.000334933	0.00392277	3.51681	1.81427
TMEM140	0.003828	0.022417	3.47192	1.79573
IL20RA	0.00695039	0.0351154	3.45758	1.78976
FBXO6	0.000418866	0.00450171	3.43394	1.77987
MAFB	0.00452699	0.0246434	3.43307	1.7795
CD80	0.00426074	0.0240405	3.43125	1.77873
ACKR4	0.00465624	0.0251698	3.40063	1.7658
SCARB2	0.00285608	0.0184756	3.35063	1.74443
IL7	0.00188519	0.0137458	3.31874	1.73063
CALM1	0.000149232	0.00262174	3.30809	1.726
CUL1	0.000383881	0.00431105	3.19142	1.6742
ADAR	0.000122438	0.00249065	3.17377	1.6662
APOBEC3G	0.00290404	0.0185523	3.13834	1.65
TAP2	0.00263886	0.0174345	3.13073	1.6465
IL2	0.012303	0.053	3.09256	1.6288
ACKR3	0.000752372	0.0066105	2.97929	1.57497
PSMB9	0.000240424	0.00317084	2.93623	1.55397
IRF9	0.000641232	0.00594131	2.90707	1.53957
CFLAR	0.000328122	0.00392277	2.89762	1.53487
NOD2	0.00823583	0.0397894	2.87986	1.526
SAMHD1	0.000334354	0.00392277	2.86255	1.5173
CTSL	0.00244355	0.0161441	2.84284	1.50733
FPR1	0.0393147	0.122541	2.83819	1.50497
PRF1	0.0150193	0.0606859	2.83111	1.50137
RBCK1	0.000384815	0.00431105	2.80454	1.48777
FASLG	0.0181943	0.0699713	2.80396	1.48747
RIPK2	7.77e-06	0.000629134	2.68508	1.42497
BDKRB2	0.0114587	0.0503273	2.66186	1.41243
CD45R0	0.00154439	0.0111571	2.63414	1.39733
TRIM6	0.0213898	0.078521	2.62436	1.39197
RGMA	0.01278	0.0542798	2.61323	1.38583
CD59	0.00021898	0.00309806	2.58674	1.37113
TLR3	0.000136868	0.00251902	2.52497	1.33627
IL36RN	0.00203822	0.013769	2.50036	1.32213
P2RX7	0.000553502	0.00548535	2.49441	1.3187
CARD16	0.00306179	0.0193997	2.48274	1.31193
MLKL	0.000907703	0.00771049	2.48222	1.31163
LILRA3	0.0141667	0.0588757	2.47284	1.30617
CCR7	0.00585717	0.0301839	2.45945	1.29833
CXCL1	0.0329094	0.106886	2.45264	1.29433
TXNIP	0.000791002	0.00679383	2.4353	1.2841
PLAT	0.00193204	0.0133345	2.4266	1.27893
NAMPT	0.00351013	0.0210336	2.39413	1.2595
CASP3	0.00503224	0.0266433	2.37539	1.24817
IGFBP7	0.00361327	0.021485	2.32715	1.21857
FAS	0.0124125	0.0530104	2.29289	1.19717
HLA-E	0.000413698	0.00450171	2.27679	1.187
MCL1	0.00108477	0.00873468	2.24192	1.16473
STAT3	0.000258715	0.00327847	2.23571	1.16073
ATG3	0.00024612	0.00317084	2.23354	1.15933
HLA-C	0.0200054	0.0757881	2.22998	1.15703
STAT5A	0.0120329	0.0522551	2.21929	1.1501
CXCL2	0.00019712	0.00293026	2.20132	1.13837
TRIM56	0.000572137	0.00554283	2.1653	1.11457
C2	0.00776857	0.0382491	2.16115	1.1118
PTGER2	0.00500167	0.0266433	2.15412	1.1071
SOD2	0.000477119	0.00488847	2.14068	1.09807
NLRC5	0.0252615	0.089574	2.13737	1.09583
IL3RA	0.000645628	0.00594131	2.1253	1.08767
CCR1	0.0147509	0.0600127	2.11028	1.07743
CD86	0.00439032	0.0244152	2.0758	1.05367
TYROBP	0.0174319	0.0677128	2.06862	1.04867
ACKR2	0.0279114	0.095467	2.04665	1.03327
LYN	9.24e-05	0.00210132	2.04226	1.03017
CASP4	1.06e-05	0.000629134	2.03741	1.02673
CTSS	0.00112112	0.00875471	2.03261	1.02333
RIPK1	0.000752554	0.0066105	2.02768	1.01983
ACSL1	0.0165362	0.0652168	2.02483	1.0178
ALPK1	0.00630973	0.0323008	2.02062	1.0148

## Sheet: UpDEGs in IFN-I vs IFNγ
Supplementary table 2.3. Differentially expressed genes in IFN-I stimulated versus IFN-γ stimulated cDC1 (p<0.01, log2FC>1 or <-1) in nanostring experiment (related to Supplementary Figure 5)
Gene	p-value	adjusted P-value	Fold change	log2FC
AKT2	0.00360597	0.0403973	2.37544	1.24819
BST2	0.00843658	0.0598301	2.26947	1.18236
CARD17	0.001157	0.0214197	2.19033	1.13115
CBLB	0.00664594	0.0529545	0.49916	-1.00242
CCL13	1.55027e-05	0.00796717	35.3574	5.14394
CCL17	0.00457358	0.0458737	4.08135	2.02905
CCL24	0.00134832	0.0236875	0.104994	-3.25161
CCL7	0.00896043	0.0619072	2.07298	1.05171
CCR7	0.000140474	0.00904886	6.45644	2.69074
CCRL2	0.00028388	0.00950898	0.360721	-1.47104
CD163	0.000247543	0.00950898	8.51263	3.08961
CD40	0.00027865	0.00950898	2.75803	1.46364
CEBPB	0.0029149	0.0381274	0.48191	-1.05316
CXCL13	0.000733202	0.0166696	8.35841	3.06323
CXCL16	0.000343168	0.00982477	0.211718	-2.23979
CXCL5	0.00101816	0.0208686	2.57193	1.36285
FGR	4.38504e-05	0.00796717	0.369764	-1.43532
GAB2	0.0067208	0.0529545	3.2798	1.71361
GBP2	0.00440223	0.0458737	0.222376	-2.16893
GBP5	0.00106153	0.0210401	0.266374	-1.90848
HCST	0.0031584	0.0381274	5.98521	2.5814
HLA-B	0.00285153	0.038004	2.13914	1.09703
HLA-DRB	0.000617527	0.0159116	0.430323	-1.21651
ICAM3	0.00599378	0.0516176	2.26702	1.1808
IDO1	0.00112063	0.0214197	0.249208	-2.00458
IFIT2	0.000132868	0.00904886	4.74056	2.24506
IFNA5	0.00568975	0.0511416	3.25686	1.70348
IGFBP7	0.00077635	0.0166699	3.45601	1.78911
IL10RA	0.00138038	0.0237118	0.491815	-1.02381
IL18BP	0.00989759	0.0645738	0.438879	-1.18811
IL26	0.00912991	0.0619072	3.21806	1.68619
IL32	0.00489315	0.0470913	0.270286	-1.88744
IL6R	0.00238508	0.0335212	2.23654	1.16127
IRF1	7.26509e-05	0.00796717	0.256236	-1.96445
JUNB	0.00155108	0.0249789	0.468147	-1.09496
LIMK2	0.00218228	0.0318284	0.146788	-2.76819
LITAF	0.00676881	0.0529545	0.443958	-1.1715
MAFB	0.000679148	0.0165093	2.99123	1.58074
MEFV	0.000289815	0.00950898	2.739	1.45365
MYC	0.00796062	0.0569774	3.19672	1.67659
OAS2	0.00142256	0.0239052	4.00473	2.0017
OAS3	0.00994086	0.0645738	3.97586	1.99127
PIK3CD	0.00116381	0.0214197	2.49981	1.32182
PNOC	0.00374984	0.0414089	2.43439	1.28356
PRDM1	4.39152e-05	0.00796717	0.396199	-1.3357
PSAP	0.00664136	0.0529545	2.49108	1.31677
PSMB9	0.00607659	0.0516176	2.00727	1.00523
PTPN6	0.00027979	0.00950898	0.482411	-1.05167
RIPK3	3.34335e-05	0.00796717	2.28807	1.19413
RPS6KA1	0.00032611	0.00969551	0.297284	-1.75008
SOD2	0.000290875	0.00950898	0.333877	-1.58261
SP100	0.00699858	0.0530382	2.298	1.20038
STAT4	0.00536201	0.0493433	2.28622	1.19297
TAP1	6.16771e-05	0.00796717	2.50229	1.32325
TAP2	6.92277e-05	0.00796717	2.22112	1.15129
TBXAS1	0.00430954	0.0456339	2.62363	1.39156
TIMP2	0.000161773	0.00950898	2.87264	1.52238
TLR3	0.00148861	0.0244829	2.40624	1.26678
TMEM140	0.0031365	0.0381274	2.7606	1.46498
TNF	0.00026717	0.00950898	0.252707	-1.98446
TNFRSF18	0.00075512	0.0166699	2.39625	1.26078
TNFSF10	0.000445851	0.0118842	6.01272	2.58802
TRIM22	0.00343512	0.0390492	2.27468	1.18566
TRIM5	8.24545e-05	0.00796717	5.11239	2.354
XAF1	0.00923273	0.06206	2.66227	1.41266

## Sheet: upDEGs in aCD40 vs isotype
Supplementary table 2.4. Differentially expressed genes in IFN-I stimulated cDC1 with CD40 blockade versus isotyoe control (p<0.01, log2FC>1 or <-1) in nanostring experiment (related to Supplementary Figure 8)
Gene	p-value	adjusted P-value	Fold change	log2FC
CXCR4	0.000733905	0.00879247	3.00306	1.58643
PLEKHA1	0.000699208	0.00871754	2.66032	1.4116
NCF4	4.5e-05	0.00257137	2.60322	1.3803
PELI1	4.25e-05	0.00257137	2.12285	1.086
TAB1	2.56e-05	0.00257137	0.488422	-1.0338
PLEK	3.15e-05	0.00257137	0.480519	-1.05733
SEM1	0.000669554	0.00862608	0.468558	-1.0937
PIK3R5	9.76e-05	0.00328131	0.461233	-1.11643
HLA-DMA	0.000845541	0.0093865	0.450802	-1.14943
NAMPT	5.65e-05	0.00258116	0.444011	-1.17133
IL16	0.000387701	0.00651507	0.443037	-1.1745
TBXAS1	0.000341355	0.00607976	0.442996	-1.17463
MAF	0.000444345	0.00703899	0.435799	-1.19827
MAP3K8	0.000285915	0.00539055	0.406615	-1.29827
EVL	0.000786697	0.00905277	0.403759	-1.30843
PIK3CD	0.000641688	0.00862608	0.393281	-1.34637
TNFSF18	0.000661587	0.00862608	0.385455	-1.37537
TNFRSF18	4.98e-05	0.00257137	0.37619	-1.41047
ITGAL	1.04e-05	0.00257137	0.367275	-1.44507
LILRA3	0.000603094	0.00862608	0.362973	-1.46207
AKT2	0.000243758	0.004882	0.359293	-1.47677
MX1	5.68e-05	0.00258116	0.351111	-1.51
IL1RN	3.49e-05	0.00257137	0.321673	-1.63633
IL6R	0.000385278	0.00651507	0.317714	-1.6542
MEFV	6.99e-05	0.00270092	0.313094	-1.67533
ZBP1	0.000172186	0.00429355	0.268662	-1.89613
TMEM140	0.000796363	0.00905277	0.239274	-2.06327
TNFSF10	0.000172022	0.00429355	0.225782	-2.147
GBP1	0.000333189	0.00607976	0.218323	-2.19547
IL36B	0.000188234	0.00440074	0.207968	-2.26557
IL26	4.7e-05	0.00257137	0.17792	-2.4907
IL1A	1.99e-05	0.00257137	0.152908	-2.70927
FCAR	3.48e-05	0.00257137	0.0963837	-3.37507
LTB	0.000867514	0.00944491	0.0656664	-3.9287

## Sheet: pathway annotations
Supplementary table 2.5. Pathway annotations of adaptive immune responses enriched in IFN-I stimulated cDC1 in Nanostring nCounter analysis (related to Figure 3)
IFN-I signaling		T-cell co-stimulation		Chemokine signlaing		MHC class I antigen presentation		MHC class II antigen presentation		Th1 differentiation
ADAR		ADORA2A		ACKR2		ATG7		AP1G1		BCL6
BST2		CD27		ACKR3		CBLB		AP1M1		GATA3
CHUK		CD274		ACKR4		CD36		AP1S2		HLX
DDX58		CD276		ARRB2		CTSL		CTSA		IFNG
EIF2AK2		CD28		CCL1		CTSS		CTSL		IFNGR2
FOS		CD40		CCL11		DTX3L		CTSS		IL12A
GBP2		CD40LG		CCL13		FBXO6		HLA-DMA		IL12B
HLA-A		CD69		CCL14		FCGR1A/B		HLA-DMB		IL12RB1
HLA-B		CD70		CCL15		HERC5		HLA-DOB		IL12RB2
HLA-C		CD80		CCL16		HLA-A		HLA-DPA1		IL2
HLA-E		CD86		CCL17		HLA-B		HLA-DPB1		JAK1
IFI27		CTLA4		CCL18		HLA-C		HLA-DQA		JAK2
IFI35		HAVCR2		CCL19		HLA-E		HLA-DQB1		NFKB1
IFI6		HLA-DQA		CCL2		MRC1		HLA-DRA		RBPJ
IFIH1		HLA-DRB		CCL20		NCF1		HLA-DRB		RELA
IFIT1		ICOS		CCL21		NCF2		LAG3		STAT1
IFIT2		ICOSLG		CCL22		NCF4		RAB7A		STAT4
IFIT3		LAG3		CCL23		PSMB10				TBX21
IFITM1		PDCD1		CCL24		PSMB8				TYK2
IFITM2		PDCD1LG2		CCL25		PSMB9
IFITM3		TIGIT		CCL26		RBCK1
IFNA14/16		TNFRSF18		CCL27		RNF114
IFNA2		TNFRSF4		CCL28		SOCS1
IFNA4/7/10/17/21		TNFRSF9		CCL3		SOCS3
IFNA45		TNFSF18		CCL4		TAP1
IFNA6		TNFSF4		CCL5		TAP2
IFNA8		TNFSF9		CCL7		THOP1
IFNAR1		VSIR		CCL8		TLR1
IFNAR2				CCR1		TLR2
IFNB1				CCR10		TLR6
IKBKB				CCR2		TRIM21
IKBKE				CCR3		UBE2L6
IKBKG				CCR4		UBE2N
IRF1				CCR5		VAMP3
IRF3				CCR6
IRF4				CCR7
IRF7				CCR8
IRF9				CCR9
ISG15				CCRL2
JAK1				CRK
JUN				CX3CL1
MAP3K7				CX3CR1
MAPK14				CXCL1
MAPK8				CXCL10
MAVS				CXCL11
MX1				CXCL12
MYD88				CXCL13
NFKB1				CXCL14
OAS1				CXCL16
OAS2				CXCL2
OAS3				CXCL3
OASL				CXCL5
PSMB8				CXCL6
PTPN6				CXCL8
RIPK1				CXCL9
RNASEL				CXCR1
RSAD2				CXCR2
SAMHD1				CXCR3
SOCS1				CXCR4
SOCS3				CXCR5
STAT1				CXCR6
STAT2				FGR
TBK1				HCK
TLR7				ITK
TRAF3				NCF1
TRAF6				PAK1
TYK2				PIK3CG
XAF1				PIK3R5
				PIK3R6
				PRKCD
				PTK2B
				PXN
				WAS
				XCL1/2
				XCR1
