# Supplementary material for: CD4+ T cells produce IFN-I to license cDC1s for induction of cytotoxic T-cell activity in human tumors
Source: Cell Mol Immunol. 2024 Feb 21;21(4):374–92. doi: 10.1038/s41423-024-01133-1 (PMC10978876; doi:10.1038/s41423-024-01133-1)
Supplement: Supplementary file 4 — revised suppl. table 3 [file 41423_2024_1133_MOESM4_ESM.xlsx]

## Sheet: Sheet1
Supplementary table 3. Genes of IFN-I signaling enriched in tumor-infiltrating effector-(memory) CD4+ T-cells (relate to Figure 7-8)
IFN-I signature from tumor-infiltrating CD4+ T-cells
ADAR
DDX58
IFI44
IFI44L
IFI6
IFIH1
IFIT1
IFIT3
IFITM1
IFITM3
IFNAR2
IRF9
ISG15
ISG20
LY6E
MX1
OAS3
STAT1
TLR3
CGAS
IRF3
IRF7
TBK1
TMEM173
