# Supplementary material for: CD4+ T cells produce IFN-I to license cDC1s for induction of cytotoxic T-cell activity in human tumors
Source: Cell Mol Immunol. 2024 Feb 21;21(4):374–92. doi: 10.1038/s41423-024-01133-1 (PMC10978876; doi:10.1038/s41423-024-01133-1)
Supplement: Supplementary file 5 — revised suppl. table 4 [file 41423_2024_1133_MOESM5_ESM.xlsx]

## Sheet: CD4+_FOXP3
Supplementary table 4. top100 up-DEGs of tumor-infiltrating CD4+ T-cells identified in integrated publicly available datasets (Lei et al.) (relate to Figure 7-8)
gene	p-vaule	avg_log2FC	pct.1	pct.2	adjusted p-vaule	cluster
FOXP3	0	2.12294	0.691	0.094	0	CD4+_FOXP3
TNFRSF4	0	1.82992	0.67	0.28	0	CD4+_FOXP3
BATF	0	1.78304	0.757	0.312	0	CD4+_FOXP3
IL2RA	0	1.75306	0.487	0.082	0	CD4+_FOXP3
TNFRSF18	0	1.71965	0.656	0.236	0	CD4+_FOXP3
TIGIT	0	1.67996	0.771	0.264	0	CD4+_FOXP3
CARD16	0	1.6045	0.739	0.302	0	CD4+_FOXP3
DUSP4	0	1.52576	0.778	0.34	0	CD4+_FOXP3
LAYN	0	1.49615	0.409	0.045	0	CD4+_FOXP3
TNFRSF9	0	1.45552	0.389	0.053	0	CD4+_FOXP3
CTLA4	0	1.45552	0.641	0.218	0	CD4+_FOXP3
GK	0	1.40413	0.461	0.126	0	CD4+_FOXP3
PMAIP1	0	1.34653	0.581	0.211	0	CD4+_FOXP3
TBC1D4	0	1.29065	0.498	0.141	0	CD4+_FOXP3
IL32	0	1.27721	0.984	0.902	0	CD4+_FOXP3
MAGEH1	0	1.24268	0.335	0.077	0	CD4+_FOXP3
CTSC	0	1.21292	0.653	0.349	0	CD4+_FOXP3
TNFRSF1B	0	1.19057	0.651	0.346	0	CD4+_FOXP3
LAIR2	0	1.1729	0.326	0.058	0	CD4+_FOXP3
CD27	0	1.16177	0.667	0.309	0	CD4+_FOXP3
CCR8	0	1.12219	0.288	0.034	0	CD4+_FOXP3
GADD45A	0	1.11818	0.413	0.154	0	CD4+_FOXP3
IKZF2	0	1.10389	0.357	0.058	0	CD4+_FOXP3
RTKN2	0	1.10296	0.31	0.045	0	CD4+_FOXP3
PHLDA1	0	1.10127	0.551	0.257	0	CD4+_FOXP3
ARID5B	0	1.09455	0.761	0.438	0	CD4+_FOXP3
GLRX	0	1.08104	0.517	0.223	0	CD4+_FOXP3
CXCR6	0	1.08012	0.439	0.152	0	CD4+_FOXP3
STAM	0	1.04974	0.434	0.13	0	CD4+_FOXP3
CD177	0	1.04632	0.133	0.007	0	CD4+_FOXP3
HLA-DRB1	0	1.04604	0.606	0.313	0	CD4+_FOXP3
ICOS	0	1.04105	0.69	0.413	0	CD4+_FOXP3
SAT1	0	1.04058	0.848	0.627	0	CD4+_FOXP3
CD74	0	1.02381	0.933	0.783	0	CD4+_FOXP3
RHBDD2	0	1.02087	0.608	0.316	0	CD4+_FOXP3
HLA-DQA1	0	1.01898	0.338	0.118	0	CD4+_FOXP3
SOX4	0	1.01412	0.19	0.045	0	CD4+_FOXP3
PIM2	0	0.992685	0.607	0.352	0	CD4+_FOXP3
NAMPT	0	0.991446	0.548	0.247	0	CD4+_FOXP3
GBP5	0	0.977787	0.589	0.277	0	CD4+_FOXP3
SNX9	0	0.976995	0.528	0.24	0	CD4+_FOXP3
DNPH1	0	0.965647	0.573	0.272	0	CD4+_FOXP3
CD7	0	0.952638	0.795	0.57	0	CD4+_FOXP3
HPGD	0	0.946212	0.213	0.043	0	CD4+_FOXP3
ID3	0	0.923841	0.28	0.12	0	CD4+_FOXP3
ACP5	0	0.903415	0.356	0.137	0	CD4+_FOXP3
SYNGR2	0	0.900603	0.494	0.291	0	CD4+_FOXP3
HTATIP2	0	0.899899	0.39	0.132	0	CD4+_FOXP3
IL1R2	0	0.897737	0.207	0.019	0	CD4+_FOXP3
CCNG2	0	0.895324	0.262	0.056	0	CD4+_FOXP3
GBP2	0	0.872434	0.578	0.304	0	CD4+_FOXP3
CACYBP	0	0.870584	0.762	0.539	0	CD4+_FOXP3
IL12RB2	0	0.858451	0.27	0.06	0	CD4+_FOXP3
UBE2B	0	0.842101	0.762	0.545	0	CD4+_FOXP3
IL2RB	0	0.8232	0.481	0.242	0	CD4+_FOXP3
DUSP16	0	0.815534	0.411	0.168	0	CD4+_FOXP3
UBC	0	0.810321	0.975	0.921	0	CD4+_FOXP3
TENT5C	0	0.806748	0.461	0.248	0	CD4+_FOXP3
BACH1	0	0.797187	0.324	0.107	0	CD4+_FOXP3
ENTPD1	0	0.796512	0.234	0.054	0	CD4+_FOXP3
UCP2	0	0.790741	0.649	0.423	0	CD4+_FOXP3
PKM	0	0.787341	0.696	0.538	0	CD4+_FOXP3
CST7	0	0.78497	0.54	0.307	0	CD4+_FOXP3
HERPUD1	0	0.764738	0.676	0.442	0	CD4+_FOXP3
RGS1	0	0.74779	0.842	0.601	0	CD4+_FOXP3
NOP58	0	0.745445	0.604	0.385	0	CD4+_FOXP3
PELI1	0	0.742661	0.336	0.129	0	CD4+_FOXP3
SERPINB9	0	0.719561	0.411	0.207	0	CD4+_FOXP3
UGP2	0	0.718236	0.471	0.254	0	CD4+_FOXP3
SOD1	0	0.710301	0.879	0.727	0	CD4+_FOXP3
BIRC3	0	0.699167	0.764	0.56	0	CD4+_FOXP3
IL21R	0	0.697037	0.328	0.136	0	CD4+_FOXP3
CNIH1	0	0.69647	0.453	0.266	0	CD4+_FOXP3
RPS27L	0	0.694391	0.651	0.449	0	CD4+_FOXP3
SH2D2A	0	0.687441	0.603	0.377	0	CD4+_FOXP3
F5	0	0.687019	0.218	0.046	0	CD4+_FOXP3
FCMR	0	0.685586	0.49	0.291	0	CD4+_FOXP3
BCL3	0	0.685584	0.461	0.274	0	CD4+_FOXP3
FAS	0	0.685407	0.421	0.206	0	CD4+_FOXP3
CREM	0	0.683479	0.859	0.671	0	CD4+_FOXP3
LAPTM4B	0	0.68106	0.216	0.037	0	CD4+_FOXP3
GAPDH	0	0.678868	0.967	0.918	0	CD4+_FOXP3
IL10RA	0	0.678243	0.499	0.288	0	CD4+_FOXP3
CORO1B	0	0.671334	0.591	0.38	0	CD4+_FOXP3
ZBTB38	0	0.669914	0.393	0.174	0	CD4+_FOXP3
FRMD4B	0	0.667243	0.273	0.112	0	CD4+_FOXP3
OAZ1	0	0.663222	0.952	0.867	0	CD4+_FOXP3
STK17B	0	0.662952	0.762	0.6	0	CD4+_FOXP3
HS3ST3B1	0	0.660583	0.22	0.052	0	CD4+_FOXP3
SQSTM1	0	0.658629	0.686	0.499	0	CD4+_FOXP3
HLA-A	0	0.653489	0.983	0.949	0	CD4+_FOXP3
MRPS6	0	0.652353	0.542	0.328	0	CD4+_FOXP3
HLA-DMA	0	0.651235	0.323	0.124	0	CD4+_FOXP3
ZC2HC1A	0	0.647003	0.189	0.055	0	CD4+_FOXP3
PHTF2	0	0.642592	0.344	0.162	0	CD4+_FOXP3
BTG3	0	0.641963	0.408	0.209	0	CD4+_FOXP3
GLCCI1	0	0.637966	0.293	0.106	0	CD4+_FOXP3
FANK1	0	0.637828	0.162	0.017	0	CD4+_FOXP3
CUL9	0	0.635452	0.222	0.049	0	CD4+_FOXP3
TTN	0	0.627287	0.195	0.056	0	CD4+_FOXP3

## Sheet: CD4+_CCR7
Supplementary table 4. top100 up-DEGs of tumor-infiltrating CD4+ T-cells identified in integrated publicly available datasets (Lei et al.) (related to Figure 7-8)
gene	p-vaule	avg_log2FC	pct.1	pct.2	adjusted p-vaule	cluster
CCR7	0	1.3463	0.601	0.254	0	CD4+_CCR7
RPS10	0	1.11918	0.841	0.632	0	CD4+_CCR7
RPL27A	0	1.1078	0.954	0.855	0	CD4+_CCR7
GLTSCR2	0	1.1013	0.41	0.2	0	CD4+_CCR7
RPL31	0	1.06067	0.95	0.847	0	CD4+_CCR7
RPL21	0	1.00633	0.964	0.932	0	CD4+_CCR7
GNB2L1	7.51824e-274	0.958396	0.313	0.165	5.51546e-269	CD4+_CCR7
RPL3	0	0.921274	0.987	0.969	0	CD4+_CCR7
TCF7	0	0.914471	0.42	0.165	0	CD4+_CCR7
PABPC1	0	0.873267	0.942	0.856	0	CD4+_CCR7
RPL23A	0	0.853248	0.979	0.955	0	CD4+_CCR7
S1PR1	0	0.851797	0.318	0.112	0	CD4+_CCR7
EEF1B2	0	0.850822	0.922	0.825	0	CD4+_CCR7
RPL38	0	0.827282	0.937	0.84	0	CD4+_CCR7
PLAC8	0	0.82375	0.279	0.08	0	CD4+_CCR7
CD55	0	0.822845	0.463	0.271	0	CD4+_CCR7
RPL41	0	0.815251	0.966	0.945	0	CD4+_CCR7
GPR183	0	0.813854	0.621	0.392	0	CD4+_CCR7
RPL27	0	0.794734	0.949	0.889	0	CD4+_CCR7
KLF2	0	0.741386	0.539	0.325	0	CD4+_CCR7
RPL37A	0	0.715948	0.968	0.922	0	CD4+_CCR7
RPL10	0	0.67195	0.996	0.996	0	CD4+_CCR7
ABLIM1	2.42374e-277	0.661466	0.326	0.173	1.77808e-272	CD4+_CCR7
RPL11	0	0.657624	0.988	0.984	0	CD4+_CCR7
TTC19	0.0048122	0.656875	0.191	0.185	1	CD4+_CCR7
RPL37	0	0.644058	0.98	0.967	0	CD4+_CCR7
MALAT1	9.11599e-200	0.641248	0.613	0.464	6.68758e-195	CD4+_CCR7
TOMM7	0	0.634513	0.856	0.743	0	CD4+_CCR7
RPS4Y1	9.34137e-279	0.634084	0.559	0.411	6.85292e-274	CD4+_CCR7
KLF3	0	0.629515	0.292	0.13	0	CD4+_CCR7
NBEAL1	1.81465e-149	0.626604	0.356	0.241	1.33125e-144	CD4+_CCR7
RPL22	0	0.623685	0.927	0.896	0	CD4+_CCR7
EEF1A1	0	0.612255	0.996	0.998	0	CD4+_CCR7
FYB	3.98032e-203	0.610655	0.339	0.198	2.92e-198	CD4+_CCR7
TPT1	0	0.600189	0.997	0.991	0	CD4+_CCR7
IL7R	0	0.594759	0.849	0.648	0	CD4+_CCR7
ATP5L	7.4264e-228	0.575316	0.389	0.229	5.44808e-223	CD4+_CCR7
ANXA1	0	0.570091	0.738	0.419	0	CD4+_CCR7
EIF3E	0	0.566478	0.706	0.584	0	CD4+_CCR7
RPL18	0	0.563834	0.978	0.971	0	CD4+_CCR7
RPL14	0	0.563003	0.971	0.962	0	CD4+_CCR7
UBA52	0	0.558881	0.954	0.927	0	CD4+_CCR7
LDHB	0	0.557368	0.778	0.665	0	CD4+_CCR7
FAM65B	2.89483e-159	0.556511	0.136	0.058	2.12367e-154	CD4+_CCR7
TXNIP	1.84103e-08	0.492885	0.469	0.52	0.0013506	CD4+_CCR7
MAL	4.80364e-204	0.454479	0.281	0.15	3.524e-199	CD4+_CCR7
FBL	1.11274e-128	0.454199	0.365	0.258	8.16317e-124	CD4+_CCR7
RPL8	0	0.453486	0.97	0.974	0	CD4+_CCR7
SNHG8	7.95805e-106	0.453347	0.253	0.162	5.83811e-101	CD4+_CCR7
EIF4B	1.48827e-125	0.451752	0.543	0.447	1.09181e-120	CD4+_CCR7
TRAC	1.60154e-180	0.451108	0.383	0.241	1.1749e-175	CD4+_CCR7
RPL7A	0	0.450883	0.971	0.966	0	CD4+_CCR7
TC2N	4.4788e-170	0.445691	0.312	0.186	3.28569e-165	CD4+_CCR7
CD48	5.67194e-187	0.444642	0.654	0.531	4.16099e-182	CD4+_CCR7
RPS7	0	0.443442	0.972	0.968	0	CD4+_CCR7
NACA	0	0.433005	0.935	0.927	0	CD4+_CCR7
RPL15	0	0.428763	0.976	0.966	0	CD4+_CCR7
RPS19	0	0.42466	0.987	0.986	0	CD4+_CCR7
NOSIP	2.44976e-78	0.421206	0.385	0.31	1.79717e-73	CD4+_CCR7
CCDC109B	7.14978e-172	0.413497	0.137	0.054	5.24515e-167	CD4+_CCR7
ZFAS1	2.49376e-104	0.412682	0.335	0.237	1.82944e-99	CD4+_CCR7
SELK	3.30655e-110	0.405952	0.23	0.138	2.42572e-105	CD4+_CCR7
RPLP1	0	0.404458	0.994	0.996	0	CD4+_CCR7
EEF2	9.66985e-269	0.402855	0.877	0.841	7.0939e-264	CD4+_CCR7
RNF125	1.36689e-106	0.398577	0.34	0.241	1.00277e-101	CD4+_CCR7
RPS15	0	0.397889	0.974	0.981	0	CD4+_CCR7
RPL12	0	0.397578	0.955	0.967	0	CD4+_CCR7
EIF3L	1.91414e-132	0.395748	0.574	0.474	1.40423e-127	CD4+_CCR7
ATP5O	6.1704e-112	0.392375	0.228	0.136	4.52666e-107	CD4+_CCR7
LEF1	5.54724e-92	0.391534	0.287	0.2	4.06951e-87	CD4+_CCR7
LITAF	4.42126e-74	0.390832	0.451	0.375	3.24348e-69	CD4+_CCR7
RPL24	0	0.389766	0.957	0.943	0	CD4+_CCR7
PTGER4	3.15534e-100	0.388823	0.37	0.267	2.31479e-95	CD4+_CCR7
JUND	4.60978e-21	0.386381	0.449	0.416	3.38178e-16	CD4+_CCR7
VAMP2	4.2709e-81	0.376949	0.35	0.264	3.13318e-76	CD4+_CCR7
NELL2	4.46157e-103	0.375128	0.139	0.071	3.27305e-98	CD4+_CCR7
SELL	1.91768e-54	0.371905	0.421	0.357	1.40683e-49	CD4+_CCR7
PIK3R1	2.00021e-56	0.369299	0.381	0.314	1.46737e-51	CD4+_CCR7
PFDN5	0	0.367975	0.873	0.849	0	CD4+_CCR7
EEF1D	0	0.366821	0.916	0.9	0	CD4+_CCR7
ATM	3.03926e-52	0.365546	0.272	0.21	2.22963e-47	CD4+_CCR7
TRBC2	1.30398e-70	0.365285	0.321	0.235	9.56612e-66	CD4+_CCR7
AES	1.55181e-84	0.363532	0.551	0.478	1.13842e-79	CD4+_CCR7
TRBC1	1.48294e-60	0.362901	0.212	0.146	1.0879e-55	CD4+_CCR7
RASA3	3.72492e-103	0.361999	0.188	0.109	2.73264e-98	CD4+_CCR7
SERINC5	1.57752e-76	0.35992	0.199	0.129	1.15728e-71	CD4+_CCR7
AP3M2	1.84591e-99	0.358611	0.211	0.129	1.35418e-94	CD4+_CCR7
FAU	0	0.357566	0.977	0.973	0	CD4+_CCR7
P2RY8	1.95338e-139	0.356195	0.186	0.096	1.43302e-134	CD4+_CCR7
FTH1	1.78457e-66	0.35303	0.966	0.982	1.30918e-61	CD4+_CCR7
FAM177A1	1.05089e-58	0.350606	0.499	0.441	7.70946e-54	CD4+_CCR7
EEF1G	1.21121e-25	0.350014	0.582	0.675	8.88556e-21	CD4+_CCR7
SVIP	3.24419e-66	0.344858	0.238	0.168	2.37997e-61	CD4+_CCR7
SH3YL1	1.32978e-145	0.340662	0.156	0.073	9.75539e-141	CD4+_CCR7
SCML1	6.0662e-169	0.334751	0.103	0.035	4.45023e-164	CD4+_CCR7
BACH2	1.49653e-120	0.332619	0.124	0.057	1.09787e-115	CD4+_CCR7
ATP1A1	7.21806e-54	0.33183	0.362	0.291	5.29524e-49	CD4+_CCR7
BEX2	6.75655e-146	0.328568	0.127	0.053	4.95667e-141	CD4+_CCR7
C1orf162	6.21578e-169	0.326872	0.165	0.073	4.55996e-164	CD4+_CCR7
GIMAP5	2.78375e-76	0.32673	0.162	0.098	2.04219e-71	CD4+_CCR7

## Sheet: CD4+_LMNA
Supplementary table 4. top100 up-DEGs of tumor-infiltrating CD4+ T-cells identified in integrated publicly available datasets (Lei et al.) (related to Figure 7-8)
gene	p-vaule	avg_log2FC	pct.1	pct.2	adjusted p-vaule	cluster
ANXA1	0	1.82901	0.847	0.452	0	CD4+_LMNA
HSPA6	0	1.79558	0.278	0.064	0	CD4+_LMNA
FOS	0	1.77411	0.788	0.469	0	CD4+_LMNA
FOSB	0	1.7571	0.717	0.33	0	CD4+_LMNA
HSPA1B	0	1.62782	0.866	0.503	0	CD4+_LMNA
NR4A1	0	1.38404	0.443	0.177	0	CD4+_LMNA
EGR1	0	1.38043	0.281	0.086	0	CD4+_LMNA
HSPA1A	0	1.33746	0.864	0.583	0	CD4+_LMNA
NEU1	0	1.28669	0.455	0.2	0	CD4+_LMNA
UBE2S	0	1.25599	0.507	0.274	0	CD4+_LMNA
CCL5	0	1.24484	0.556	0.226	0	CD4+_LMNA
MYADM	0	1.21463	0.643	0.344	0	CD4+_LMNA
HSPH1	0	1.17521	0.76	0.544	0	CD4+_LMNA
JUN	0	1.10547	0.893	0.665	0	CD4+_LMNA
GADD45B	1.6537e-172	1.08215	0.445	0.295	1.21317e-167	CD4+_LMNA
ATF3	0	1.06641	0.281	0.107	0	CD4+_LMNA
DNAJB1	0	1.04716	0.951	0.783	0	CD4+_LMNA
DNAJA1	0	1.00286	0.883	0.743	0	CD4+_LMNA
LMNA	8.98647e-238	0.989762	0.603	0.432	6.59256e-233	CD4+_LMNA
TNF	2.14573e-174	0.971627	0.231	0.106	1.57413e-169	CD4+_LMNA
PNP	0	0.949215	0.378	0.173	0	CD4+_LMNA
HSP90AA1	0	0.940586	0.975	0.913	0	CD4+_LMNA
SERTAD1	0	0.940553	0.442	0.23	0	CD4+_LMNA
TUBB4B	2.19843e-257	0.930264	0.628	0.468	1.61279e-252	CD4+_LMNA
CRIP1	2.69451e-236	0.924593	0.77	0.672	1.97672e-231	CD4+_LMNA
HSP90AB1	0	0.91921	0.934	0.841	0	CD4+_LMNA
GZMK	1.93855e-278	0.901587	0.248	0.091	1.42214e-273	CD4+_LMNA
CD69	1.32483e-238	0.896233	0.685	0.527	9.71909e-234	CD4+_LMNA
DUSP1	0	0.886947	0.891	0.696	0	CD4+_LMNA
BAG3	4.41355e-300	0.879982	0.393	0.192	3.23782e-295	CD4+_LMNA
NR4A2	2.44619e-157	0.824232	0.626	0.498	1.79455e-152	CD4+_LMNA
CITED2	7.76192e-184	0.821797	0.498	0.337	5.69423e-179	CD4+_LMNA
DDX3X	1.54258e-145	0.815902	0.556	0.439	1.13166e-140	CD4+_LMNA
IER2	8.49837e-167	0.808458	0.602	0.471	6.23449e-162	CD4+_LMNA
SLC38A2	2.0959e-153	0.798177	0.427	0.284	1.53757e-148	CD4+_LMNA
ZFP36	0	0.773564	0.869	0.755	0	CD4+_LMNA
CEBPD	1.03222e-151	0.773245	0.133	0.047	7.57244e-147	CD4+_LMNA
RASGEF1B	4.58418e-214	0.760735	0.231	0.096	3.363e-209	CD4+_LMNA
XBP1	7.32754e-226	0.742191	0.488	0.309	5.37556e-221	CD4+_LMNA
IFNG	4.08798e-87	0.736972	0.121	0.054	2.99899e-82	CD4+_LMNA
HSPA8	0	0.735266	0.963	0.913	0	CD4+_LMNA
ZFAND2A	1.05532e-216	0.729009	0.407	0.23	7.74192e-212	CD4+_LMNA
VIM	3.10801e-245	0.725072	0.904	0.851	2.28007e-240	CD4+_LMNA
IL7R	1.89879e-303	0.724583	0.818	0.686	1.39297e-298	CD4+_LMNA
IFRD1	2.89103e-111	0.721831	0.387	0.27	2.12089e-106	CD4+_LMNA
H2AFX	5.58707e-192	0.721083	0.319	0.168	4.09873e-187	CD4+_LMNA
HSPA5	8.76849e-219	0.713907	0.641	0.492	6.43265e-214	CD4+_LMNA
KLF6	1.00821e-276	0.697289	0.86	0.74	7.39635e-272	CD4+_LMNA
CDKN1A	4.04806e-151	0.695086	0.467	0.32	2.96969e-146	CD4+_LMNA
GZMA	6.38008e-236	0.678585	0.351	0.166	4.68049e-231	CD4+_LMNA
HSPD1	1.61401e-214	0.677135	0.752	0.621	1.18406e-209	CD4+_LMNA
TGFB1	3.01203e-164	0.67165	0.508	0.357	2.20965e-159	CD4+_LMNA
TAGAP	7.08428e-175	0.671545	0.597	0.439	5.1971e-170	CD4+_LMNA
ERN1	1.1264e-222	0.662544	0.318	0.154	8.26336e-218	CD4+_LMNA
BTG2	1.08568e-117	0.662174	0.625	0.523	7.96467e-113	CD4+_LMNA
NKG7	3.5269e-124	0.658143	0.183	0.085	2.58737e-119	CD4+_LMNA
TUBA1A	2.39048e-160	0.656181	0.637	0.512	1.75368e-155	CD4+_LMNA
CHORDC1	1.76551e-98	0.653056	0.478	0.369	1.2952e-93	CD4+_LMNA
RSRP1	4.32704e-112	0.645571	0.557	0.452	3.17436e-107	CD4+_LMNA
RGS16	1.16307e-185	0.642524	0.206	0.084	8.53239e-181	CD4+_LMNA
IGLC2	3.65422e-15	0.639909	0.13	0.098	2.68077e-10	CD4+_LMNA
ODC1	4.0328e-78	0.617133	0.39	0.292	2.9585e-73	CD4+_LMNA
IER5	1.12789e-121	0.615847	0.301	0.18	8.27431e-117	CD4+_LMNA
IER3	1.43599e-128	0.603374	0.143	0.058	1.05346e-123	CD4+_LMNA
RGCC	2.80126e-120	0.600835	0.727	0.637	2.05503e-115	CD4+_LMNA
CCL4	7.33546e-44	0.587514	0.155	0.098	5.38137e-39	CD4+_LMNA
AHNAK	1.30896e-160	0.579917	0.564	0.411	9.60269e-156	CD4+_LMNA
CDC42EP3	1.73945e-165	0.570321	0.373	0.22	1.27608e-160	CD4+_LMNA
TNFAIP3	7.11172e-76	0.566236	0.769	0.731	5.21723e-71	CD4+_LMNA
RALGAPA1	5.33534e-66	0.565589	0.297	0.211	3.91406e-61	CD4+_LMNA
ANKRD37	5.55199e-109	0.565267	0.34	0.219	4.07299e-104	CD4+_LMNA
ADGRE5	2.01671e-96	0.565032	0.417	0.301	1.47948e-91	CD4+_LMNA
ZC3HAV1	5.1978e-96	0.563391	0.543	0.441	3.81316e-91	CD4+_LMNA
TCP1	5.26752e-131	0.559149	0.515	0.387	3.8643e-126	CD4+_LMNA
UBB	2.81156e-298	0.554335	0.937	0.897	2.06259e-293	CD4+_LMNA
HSPE1	1.10656e-221	0.551192	0.822	0.714	8.11781e-217	CD4+_LMNA
AC016831.7	4.44382e-17	0.548728	0.174	0.139	3.26003e-12	CD4+_LMNA
TC2N	1.29104e-158	0.54483	0.351	0.2	9.47123e-154	CD4+_LMNA
ID2	7.56289e-75	0.537226	0.435	0.329	5.54821e-70	CD4+_LMNA
KLF2	1.42877e-115	0.5333	0.515	0.364	1.04816e-110	CD4+_LMNA
NR4A3	1.83759e-52	0.529557	0.224	0.152	1.34808e-47	CD4+_LMNA
BRD2	1.72535e-95	0.529213	0.608	0.524	1.26573e-90	CD4+_LMNA
EIF4A3	4.80631e-70	0.520979	0.426	0.336	3.52596e-65	CD4+_LMNA
TUBA1C	1.61228e-87	0.517249	0.342	0.238	1.18278e-82	CD4+_LMNA
TSC22D2	7.73904e-124	0.513632	0.197	0.096	5.67744e-119	CD4+_LMNA
MARCKSL1	6.28477e-76	0.510179	0.243	0.153	4.61057e-71	CD4+_LMNA
TIPARP	9.8806e-72	0.508336	0.284	0.191	7.24851e-67	CD4+_LMNA
DYNLL1	8.79532e-100	0.507939	0.693	0.636	6.45233e-95	CD4+_LMNA
HOPX	1.20712e-184	0.500661	0.194	0.076	8.85552e-180	CD4+_LMNA
INTS6	7.09803e-86	0.484941	0.238	0.143	5.20718e-81	CD4+_LMNA
MT-ATP8	1.45461e-126	0.474945	0.722	0.607	1.06711e-121	CD4+_LMNA
SRSF7	1.15194e-75	0.474657	0.772	0.73	8.45072e-71	CD4+_LMNA
CSRNP1	5.67408e-90	0.473383	0.454	0.344	4.16256e-85	CD4+_LMNA
LRIF1	8.27959e-118	0.472041	0.216	0.111	6.07399e-113	CD4+_LMNA
SGK1	6.59541e-83	0.470139	0.181	0.098	4.83846e-78	CD4+_LMNA
ANKRD28	1.81883e-122	0.469576	0.18	0.083	1.33431e-117	CD4+_LMNA
TUBA1B	1.11118e-133	0.467516	0.678	0.568	8.15174e-129	CD4+_LMNA
AUTS2	1.5802e-228	0.467116	0.125	0.031	1.15925e-223	CD4+_LMNA
CKS2	6.47832e-57	0.458694	0.339	0.253	4.75256e-52	CD4+_LMNA
TUBA4A	2.7223e-51	0.456684	0.506	0.427	1.9971e-46	CD4+_LMNA

## Sheet: CD4+_ISG15
Supplementary table 4. top100 up-DEGs of tumor-infiltrating CD4+ T-cells identified in integrated publicly available datasets (Lei et al.) (related to Figure 7-8)
gene	p-value	avg_log2FC	pct.1	pct.2	adjusted p-vaule	cluster
ISG15	0	3.02252	0.88	0.393	0	CD4+_ISG15
IFI6	0	2.84635	0.845	0.293	0	CD4+_ISG15
IFIT1	0	2.75601	0.627	0.026	0	CD4+_ISG15
IFI27	0	2.71821	0.312	0.077	0	CD4+_ISG15
IFIT3	0	2.69207	0.585	0.028	0	CD4+_ISG15
IFIT2	0	2.45895	0.458	0.022	0	CD4+_ISG15
RSAD2	0	2.41949	0.551	0.031	0	CD4+_ISG15
IFITM1	0	2.41317	0.915	0.626	0	CD4+_ISG15
MX1	0	2.40022	0.764	0.228	0	CD4+_ISG15
OASL	0	2.24645	0.625	0.147	0	CD4+_ISG15
LY6E	0	2.20761	0.903	0.55	0	CD4+_ISG15
IFI44L	0	2.18727	0.657	0.096	0	CD4+_ISG15
OAS1	0	2.14768	0.66	0.131	0	CD4+_ISG15
MT2A	0	1.95006	0.811	0.475	0	CD4+_ISG15
IRF7	0	1.84182	0.669	0.216	0	CD4+_ISG15
TNFSF10	0	1.7491	0.535	0.181	0	CD4+_ISG15
CMPK2	0	1.74311	0.45	0.029	0	CD4+_ISG15
HERC5	0	1.74256	0.517	0.105	0	CD4+_ISG15
ISG20	0	1.74059	0.854	0.569	0	CD4+_ISG15
MX2	0	1.73752	0.599	0.163	0	CD4+_ISG15
PLSCR1	0	1.73493	0.539	0.119	0	CD4+_ISG15
XAF1	0	1.72579	0.678	0.213	0	CD4+_ISG15
IFITM3	0	1.63739	0.416	0.159	0	CD4+_ISG15
IFI35	0	1.50468	0.556	0.177	0	CD4+_ISG15
STAT1	0	1.46649	0.747	0.362	0	CD4+_ISG15
TRIM22	0	1.45906	0.693	0.307	0	CD4+_ISG15
DDX58	0	1.43135	0.426	0.093	0	CD4+_ISG15
IFI44	0	1.4294	0.496	0.111	0	CD4+_ISG15
EIF2AK2	0	1.42722	0.578	0.182	0	CD4+_ISG15
USP18	0	1.41762	0.404	0.045	0	CD4+_ISG15
BST2	0	1.40785	0.758	0.407	0	CD4+_ISG15
UBE2L6	0	1.38333	0.708	0.339	0	CD4+_ISG15
IFITM2	0	1.38307	0.914	0.734	0	CD4+_ISG15
SAMD9L	0	1.37677	0.512	0.147	0	CD4+_ISG15
OAS3	0	1.35513	0.434	0.079	0	CD4+_ISG15
SAMD9	0	1.312	0.519	0.167	0	CD4+_ISG15
NT5C3A	0	1.29246	0.523	0.213	0	CD4+_ISG15
GBP1	0	1.27183	0.495	0.172	0	CD4+_ISG15
DRAP1	0	1.22658	0.753	0.451	0	CD4+_ISG15
C19orf66	0	1.20988	0.491	0.173	0	CD4+_ISG15
COX5A	0	1.20359	0.618	0.433	0	CD4+_ISG15
LGALS9	0	1.19146	0.446	0.137	0	CD4+_ISG15
SP110	0	1.16893	0.596	0.276	0	CD4+_ISG15
PPM1K	0	1.16144	0.53	0.226	0	CD4+_ISG15
PSMB9	0	1.15466	0.848	0.6	0	CD4+_ISG15
EPSTI1	0	1.13896	0.651	0.35	0	CD4+_ISG15
MYL12A	0	1.13837	0.934	0.804	0	CD4+_ISG15
OAS2	0	1.1311	0.413	0.099	0	CD4+_ISG15
ZBP1	0	1.1267	0.384	0.085	0	CD4+_ISG15
IFIT5	0	1.11379	0.344	0.051	0	CD4+_ISG15
SP100	0	1.0832	0.716	0.419	0	CD4+_ISG15
GIMAP4	0	1.06467	0.58	0.304	0	CD4+_ISG15
PTPRCAP	0	1.06392	0.823	0.569	0	CD4+_ISG15
PARP9	0	1.0584	0.443	0.146	0	CD4+_ISG15
IFIH1	0	1.05075	0.354	0.085	0	CD4+_ISG15
IFI16	0	1.02587	0.666	0.384	0	CD4+_ISG15
DDX60L	0	1.01671	0.351	0.088	0	CD4+_ISG15
AC116366.3	0	1.01497	0.332	0.081	0	CD4+_ISG15
SPATS2L	0	1.01106	0.403	0.161	0	CD4+_ISG15
HSH2D	0	1.00461	0.339	0.075	0	CD4+_ISG15
LAP3	0	1.00366	0.461	0.198	0	CD4+_ISG15
RTP4	0	0.961617	0.264	0.037	0	CD4+_ISG15
DDX60	0	0.959036	0.331	0.082	0	CD4+_ISG15
CHMP5	0	0.949182	0.494	0.22	0	CD4+_ISG15
NMI	0	0.931241	0.389	0.136	0	CD4+_ISG15
TMSB10	0	0.92352	0.994	0.967	0	CD4+_ISG15
SHISA5	0	0.908786	0.588	0.331	0	CD4+_ISG15
TNFSF13B	0	0.889092	0.275	0.09	0	CD4+_ISG15
PARP10	0	0.888433	0.319	0.1	0	CD4+_ISG15
LAMP3	0	0.885642	0.222	0.021	0	CD4+_ISG15
PARP12	0	0.878033	0.336	0.106	0	CD4+_ISG15
DTX3L	0	0.868898	0.328	0.103	0	CD4+_ISG15
ALOX5AP	1.04107e-213	0.859643	0.588	0.414	7.6374e-209	CD4+_ISG15
GIMAP7	2.00268e-261	0.85885	0.597	0.384	1.46919e-256	CD4+_ISG15
PARP14	0	0.850243	0.412	0.176	0	CD4+_ISG15
SAT1	2.882e-190	0.847189	0.775	0.681	2.11426e-185	CD4+_ISG15
TAP1	0	0.839719	0.619	0.385	0	CD4+_ISG15
SLFN5	0	0.839255	0.508	0.268	0	CD4+_ISG15
CISH	1.67449e-303	0.838816	0.253	0.084	1.22843e-298	CD4+_ISG15
S100A11	0	0.833151	0.821	0.668	0	CD4+_ISG15
TYMP	3.20558e-261	0.830397	0.488	0.275	2.35164e-256	CD4+_ISG15
CHST12	0	0.827551	0.339	0.114	0	CD4+_ISG15
RNF213	0	0.818333	0.727	0.501	0	CD4+_ISG15
ATP5F1E	0	0.79858	0.808	0.525	0	CD4+_ISG15
GZMK	7.4796e-44	0.78873	0.17	0.106	5.48711e-39	CD4+_ISG15
ATP5MD	1.95664e-268	0.784173	0.47	0.257	1.43541e-263	CD4+_ISG15
RARRES3	3.46243e-241	0.78395	0.689	0.518	2.54008e-236	CD4+_ISG15
CCL5	5.15704e-45	0.777459	0.345	0.264	3.78325e-40	CD4+_ISG15
ADAR	2.58818e-273	0.763972	0.549	0.338	1.89871e-268	CD4+_ISG15
PSMB8	4.2827e-306	0.762017	0.677	0.465	3.14183e-301	CD4+_ISG15
GBP5	1.56295e-248	0.761774	0.559	0.344	1.1466e-243	CD4+_ISG15
PHF11	8.89215e-278	0.756779	0.469	0.252	6.52337e-273	CD4+_ISG15
LGALS3BP	3.26954e-305	0.749149	0.282	0.101	2.39857e-300	CD4+_ISG15
GNG5	6.49739e-265	0.747662	0.641	0.444	4.76655e-260	CD4+_ISG15
LAG3	4.16772e-178	0.73496	0.243	0.104	3.05748e-173	CD4+_ISG15
PSME2	0	0.73282	0.743	0.556	0	CD4+_ISG15
NKG7	1.50453e-38	0.725337	0.149	0.093	1.10374e-33	CD4+_ISG15
CD164	4.70714e-256	0.722728	0.592	0.391	3.45321e-251	CD4+_ISG15
NUB1	1.03181e-257	0.720764	0.367	0.172	7.56947e-253	CD4+_ISG15
CD38	1.32421e-212	0.71969	0.188	0.063	9.7145e-208	CD4+_ISG15

## Sheet: CD4+_CXCL13
Supplementary table 4. top100 up-DEGs of tumor-infiltrating CD4+ T-cells identified in integratedpublicly available datasets (Lei et al.) (related to Figure 7-8)
gene	p-vaule	avg_log2FC	pct.1	pct.2	adjusted p-vaule	cluster
CXCL13	0	3.24938	0.333	0.022	0	CD4+_CXCL13
NR3C1	0	1.159	0.762	0.518	0	CD4+_CXCL13
KLRB1	0	1.1416	0.575	0.282	0	CD4+_CXCL13
PDCD1	0	1.1159	0.404	0.156	0	CD4+_CXCL13
NMB	0	1.10088	0.248	0.08	0	CD4+_CXCL13
PLIN2	0	1.06461	0.541	0.306	0	CD4+_CXCL13
ALOX5AP	0	1.00776	0.7	0.392	0	CD4+_CXCL13
RBPJ	0	0.952185	0.545	0.284	0	CD4+_CXCL13
CD200	0	0.905776	0.2	0.031	0	CD4+_CXCL13
GZMA	1.41145e-176	0.873264	0.322	0.171	1.03545e-171	CD4+_CXCL13
ZEB2	0	0.86646	0.268	0.059	0	CD4+_CXCL13
FKBP5	0	0.862705	0.411	0.189	0	CD4+_CXCL13
GEM	1.07986e-175	0.836867	0.232	0.105	7.92197e-171	CD4+_CXCL13
ITM2A	5.73612e-284	0.813687	0.658	0.457	4.20808e-279	CD4+_CXCL13
RNF19A	2.05432e-281	0.785549	0.501	0.289	1.50707e-276	CD4+_CXCL13
DUSP5	3.3722e-189	0.762495	0.369	0.208	2.47388e-184	CD4+_CXCL13
FABP5	1.14735e-278	0.755381	0.308	0.13	8.4171e-274	CD4+_CXCL13
COTL1	0	0.754154	0.823	0.623	0	CD4+_CXCL13
AHI1	0	0.748861	0.264	0.089	0	CD4+_CXCL13
TRBC2	1.21379e-178	0.716419	0.409	0.235	8.90451e-174	CD4+_CXCL13
CCL4	2.39629e-89	0.705612	0.181	0.094	1.75794e-84	CD4+_CXCL13
ZNF331	2.15042e-226	0.691812	0.644	0.447	1.57757e-221	CD4+_CXCL13
DUSP4	0	0.686606	0.712	0.431	0	CD4+_CXCL13
ADAM19	2.51312e-232	0.665554	0.264	0.112	1.84365e-227	CD4+_CXCL13
GNG4	0	0.650955	0.119	0.006	0	CD4+_CXCL13
ATP5E	1.22796e-156	0.645341	0.446	0.278	9.00844e-152	CD4+_CXCL13
BHLHE40	2.70725e-199	0.637262	0.324	0.163	1.98606e-194	CD4+_CXCL13
TRAC	5.536e-165	0.631656	0.436	0.256	4.06126e-160	CD4+_CXCL13
TOX	1.11751e-237	0.630769	0.294	0.13	8.19813e-233	CD4+_CXCL13
CHN1	3.28439e-266	0.620082	0.166	0.046	2.40946e-261	CD4+_CXCL13
GNB2L1	1.11503e-123	0.606375	0.328	0.187	8.17997e-119	CD4+_CXCL13
MAF	2.66873e-159	0.60206	0.369	0.215	1.95781e-154	CD4+_CXCL13
TNFSF8	6.80231e-196	0.597811	0.218	0.09	4.99024e-191	CD4+_CXCL13
ID2	5.99749e-146	0.581877	0.485	0.321	4.39982e-141	CD4+_CXCL13
ATP1B3	6.1571e-156	0.580165	0.465	0.306	4.51691e-151	CD4+_CXCL13
TOX2	1.86964e-210	0.56237	0.277	0.125	1.37159e-205	CD4+_CXCL13
JUNB	2.88061e-148	0.560546	0.907	0.839	2.11324e-143	CD4+_CXCL13
CTSD	4.39883e-126	0.559983	0.312	0.182	3.22702e-121	CD4+_CXCL13
FYB	2.11272e-137	0.550115	0.367	0.217	1.54991e-132	CD4+_CXCL13
PTPN13	5.34775e-283	0.537269	0.128	0.027	3.92316e-278	CD4+_CXCL13
LINC00152	4.26865e-178	0.536385	0.22	0.092	3.13153e-173	CD4+_CXCL13
TRAT1	8.38404e-156	0.526702	0.415	0.251	6.15062e-151	CD4+_CXCL13
BTLA	1.10678e-197	0.519183	0.195	0.074	8.11943e-193	CD4+_CXCL13
IGFBP4	1.53318e-225	0.518988	0.172	0.055	1.12476e-220	CD4+_CXCL13
ATP5L	2.92792e-117	0.514191	0.398	0.254	2.14795e-112	CD4+_CXCL13
CD40LG	4.61112e-119	0.51383	0.251	0.135	3.38277e-114	CD4+_CXCL13
RGS2	2.7603e-134	0.512649	0.546	0.385	2.02498e-129	CD4+_CXCL13
ATP5G3	7.07445e-141	0.511744	0.267	0.138	5.18989e-136	CD4+_CXCL13
SMCO4	4.01543e-253	0.506684	0.153	0.041	2.94576e-248	CD4+_CXCL13
CCDC50	4.46128e-148	0.500841	0.222	0.105	3.27284e-143	CD4+_CXCL13
LMO4	3.51707e-146	0.499321	0.171	0.071	2.58016e-141	CD4+_CXCL13
GNA15	7.43166e-130	0.493215	0.291	0.165	5.45194e-125	CD4+_CXCL13
TRBC1	3.61081e-76	0.490676	0.251	0.151	2.64893e-71	CD4+_CXCL13
CD6	6.09643e-153	0.488633	0.544	0.381	4.4724e-148	CD4+_CXCL13
CTSL	2.97277e-59	0.482324	0.205	0.128	2.18085e-54	CD4+_CXCL13
KIAA0319L	5.39028e-124	0.481895	0.188	0.089	3.95436e-119	CD4+_CXCL13
TCEB2	1.42883e-114	0.479736	0.298	0.173	1.0482e-109	CD4+_CXCL13
LIMS1	2.97344e-113	0.478609	0.432	0.297	2.18134e-108	CD4+_CXCL13
ATP5G2	2.41556e-118	0.470817	0.385	0.239	1.77208e-113	CD4+_CXCL13
CCL5	3.38946e-48	0.469725	0.353	0.261	2.48654e-43	CD4+_CXCL13
SHFM1	3.50426e-110	0.467262	0.226	0.12	2.57076e-105	CD4+_CXCL13
PDE4D	4.25938e-110	0.463537	0.396	0.262	3.12473e-105	CD4+_CXCL13
PDE7B	0	0.462626	0.108	0.009	0	CD4+_CXCL13
FAM46C	6.55307e-111	0.458306	0.203	0.102	4.80739e-106	CD4+_CXCL13
PFKFB3	4.52859e-82	0.453914	0.362	0.249	3.32222e-77	CD4+_CXCL13
C19orf43	2.66826e-90	0.446605	0.212	0.118	1.95746e-85	CD4+_CXCL13
CD52	2.14959e-66	0.444163	0.83	0.802	1.57696e-61	CD4+_CXCL13
NAB1	3.79621e-112	0.438827	0.209	0.108	2.78494e-107	CD4+_CXCL13
TGIF1	6.50425e-109	0.436387	0.339	0.21	4.77158e-104	CD4+_CXCL13
AC016831.7	3.7304e-103	0.435708	0.238	0.128	2.73666e-98	CD4+_CXCL13
SELT	2.65615e-104	0.434684	0.202	0.103	1.94858e-99	CD4+_CXCL13
SELK	3.94342e-100	0.434551	0.262	0.148	2.89293e-95	CD4+_CXCL13
MAP3K8	7.03004e-91	0.43295	0.227	0.129	5.15731e-86	CD4+_CXCL13
TSHZ2	6.1503e-126	0.432114	0.25	0.13	4.51192e-121	CD4+_CXCL13
IGKC	2.7673e-33	0.42536	0.238	0.171	2.03012e-28	CD4+_CXCL13
CD82	3.3402e-101	0.424905	0.496	0.365	2.4504e-96	CD4+_CXCL13
TBXAS1	4.42609e-204	0.424485	0.129	0.036	3.24703e-199	CD4+_CXCL13
SH3BGRL3	1.30384e-136	0.422672	0.942	0.898	9.56513e-132	CD4+_CXCL13
RP11-138A9.2	3.40558e-80	0.422665	0.133	0.063	2.49837e-75	CD4+_CXCL13
MYO7A	0	0.418719	0.104	0.014	0	CD4+_CXCL13
ZFP36L2	4.46121e-106	0.415409	0.9	0.807	3.27278e-101	CD4+_CXCL13
IFNG	4.97391e-111	0.409018	0.131	0.053	3.64891e-106	CD4+_CXCL13
ATPIF1	1.50838e-90	0.40798	0.246	0.142	1.10656e-85	CD4+_CXCL13
ATP5B	1.54599e-92	0.407959	0.236	0.132	1.13415e-87	CD4+_CXCL13
FAM177A1	6.87634e-81	0.405046	0.553	0.441	5.04455e-76	CD4+_CXCL13
CNOT6L	1.1738e-86	0.404599	0.448	0.329	8.6111e-82	CD4+_CXCL13
ATP5J	1.9158e-98	0.403442	0.232	0.128	1.40545e-93	CD4+_CXCL13
RP11-138A9.1	2.3406e-87	0.403333	0.148	0.072	1.71709e-82	CD4+_CXCL13
CTSH	6.48855e-95	0.399167	0.157	0.076	4.76006e-90	CD4+_CXCL13
HLA-DRA	2.15898e-77	0.398707	0.404	0.287	1.58385e-72	CD4+_CXCL13
CAPZB	1.01521e-123	0.397443	0.701	0.585	7.44768e-119	CD4+_CXCL13
TMEM2	7.70243e-108	0.397083	0.147	0.064	5.65058e-103	CD4+_CXCL13
SIAH2	4.48434e-79	0.395411	0.34	0.234	3.28975e-74	CD4+_CXCL13
FAM96B	8.32431e-123	0.394506	0.264	0.141	6.10679e-118	CD4+_CXCL13
USP36	2.33884e-89	0.39365	0.345	0.228	1.7158e-84	CD4+_CXCL13
C14orf2	5.19311e-83	0.388883	0.178	0.095	3.80971e-78	CD4+_CXCL13
KPNA2	4.52624e-83	0.388497	0.316	0.209	3.3205e-78	CD4+_CXCL13
RAB27A	1.63826e-87	0.387816	0.275	0.17	1.20185e-82	CD4+_CXCL13
SRGN	5.34996e-162	0.384104	0.984	0.921	3.92479e-157	CD4+_CXCL13
ATP5D	1.30928e-89	0.382361	0.255	0.148	9.60501e-85	CD4+_CXCL13

## Sheet: CD4+_MKI67
Supplementary table 4. top100 up-DEGs of tumor-infiltrating CD4+ T-cells identified in integrated publicly available datasets (Lei et al.) (related to Figure 7-8)
gene	p-value	avg_log2FC	pct.1	pct.2	adjusted p-vaule	cluster
STMN1	0	2.83888	0.856	0.119	0	CD4+_MKI67
TUBB	1.43103e-224	2.11366	0.901	0.444	1.04982e-219	CD4+_MKI67
MKI67	0	2.0771	0.55	0.01	0	CD4+_MKI67
TYMS	0	2.04772	0.626	0.011	0	CD4+_MKI67
HMGB2	5.5445e-240	1.91599	0.871	0.337	4.0675e-235	CD4+_MKI67
TUBA1B	2.28743e-166	1.80766	0.913	0.578	1.67808e-161	CD4+_MKI67
TOP2A	0	1.75987	0.435	0.013	0	CD4+_MKI67
MCM7	0	1.72806	0.624	0.059	0	CD4+_MKI67
NUSAP1	0	1.71616	0.562	0.051	0	CD4+_MKI67
CENPF	0	1.68664	0.467	0.03	0	CD4+_MKI67
CXCL13	1.69467e-46	1.66992	0.205	0.064	1.24323e-41	CD4+_MKI67
RRM2	0	1.59567	0.36	0.004	0	CD4+_MKI67
HIST1H4C	1.25827e-58	1.56812	0.711	0.412	9.23077e-54	CD4+_MKI67
UBE2C	0	1.56316	0.384	0.008	0	CD4+_MKI67
HMGN2	1.71884e-167	1.52926	0.936	0.559	1.26095e-162	CD4+_MKI67
GNLY	0	1.52131	0.345	0.006	0	CD4+_MKI67
HLA-DRA	0	1.51715	0.495	0.01	0	CD4+_MKI67
GZMB	0	1.47835	0.528	0.049	0	CD4+_MKI67
PCNA	0	1.47282	0.629	0.118	0	CD4+_MKI67
DUT	1.08642e-230	1.45733	0.797	0.271	7.97009e-226	CD4+_MKI67
CDK1	0	1.45148	0.416	0.014	0	CD4+_MKI67
ZWINT	0	1.40005	0.498	0.011	0	CD4+_MKI67
PTTG1	1.33682e-237	1.37692	0.722	0.2	9.80706e-233	CD4+_MKI67
BIRC5	0	1.37347	0.382	0.005	0	CD4+_MKI67
MCM5	0	1.3506	0.571	0.083	0	CD4+_MKI67
TPX2	0	1.32632	0.425	0.014	0	CD4+_MKI67
SMC2	0	1.29457	0.531	0.044	0	CD4+_MKI67
MCM3	0	1.2729	0.542	0.086	0	CD4+_MKI67
ASPM	0	1.26529	0.337	0.006	0	CD4+_MKI67
SMC4	7.75693e-204	1.20582	0.644	0.178	5.69056e-199	CD4+_MKI67
GINS2	0	1.20317	0.452	0.014	0	CD4+_MKI67
ASF1B	0	1.18911	0.408	0.01	0	CD4+_MKI67
CLSPN	0	1.18661	0.441	0.013	0	CD4+_MKI67
CENPM	0	1.15013	0.5	0.058	0	CD4+_MKI67
KIF22	1.93645e-264	1.14345	0.531	0.102	1.4206e-259	CD4+_MKI67
KIAA0101	1.35919e-37	1.14039	0.152	0.045	9.97113e-33	CD4+_MKI67
TK1	4.66059e-121	1.13485	0.711	0.297	3.41906e-116	CD4+_MKI67
CKS1B	1.40972e-86	1.1272	0.21	0.044	1.03418e-81	CD4+_MKI67
CDT1	0	1.12104	0.427	0.006	0	CD4+_MKI67
DTYMK	0	1.10855	0.503	0.061	0	CD4+_MKI67
TMPO	1.81572e-181	1.1056	0.644	0.191	1.33203e-176	CD4+_MKI67
FEN1	0	1.09797	0.439	0.038	0	CD4+_MKI67
CCNB2	0	1.09791	0.325	0.007	0	CD4+_MKI67
DHFR	0	1.08789	0.425	0.03	0	CD4+_MKI67
CDKN3	0	1.08377	0.362	0.024	0	CD4+_MKI67
UBE2T	0	1.0792	0.427	0.024	0	CD4+_MKI67
DEK	1.29378e-151	1.07227	0.868	0.409	9.49133e-147	CD4+_MKI67
AURKB	0	1.07075	0.293	0.003	0	CD4+_MKI67
CENPE	0	1.07031	0.295	0.017	0	CD4+_MKI67
MAD2L1	0	1.06557	0.427	0.029	0	CD4+_MKI67
RANBP1	2.28436e-155	1.06489	0.769	0.306	1.67583e-150	CD4+_MKI67
IDH2	9.41903e-143	1.06006	0.663	0.235	6.9099e-138	CD4+_MKI67
HELLS	0	1.05971	0.47	0.049	0	CD4+_MKI67
LGALS1	3.16471e-65	1.05657	0.699	0.376	2.32167e-60	CD4+_MKI67
MCM4	0	1.0552	0.396	0.019	0	CD4+_MKI67
EZH2	0	1.05306	0.505	0.078	0	CD4+_MKI67
MCM2	0	1.05266	0.371	0.01	0	CD4+_MKI67
CCNA2	0	1.04354	0.301	0.007	0	CD4+_MKI67
TMEM106C	2.9206e-293	1.04198	0.506	0.085	2.14258e-288	CD4+_MKI67
KIFC1	0	1.03819	0.334	0.006	0	CD4+_MKI67
H2AFZ	4.94563e-121	1.03273	0.932	0.599	3.62817e-116	CD4+_MKI67
ANP32E	2.6949e-146	1.02717	0.668	0.229	1.97701e-141	CD4+_MKI67
DNAJC9	7.0846e-230	1.01807	0.612	0.144	5.19733e-225	CD4+_MKI67
CENPW	0	1.01469	0.356	0.01	0	CD4+_MKI67
CDC20	0	1.01273	0.248	0.004	0	CD4+_MKI67
ENO1	2.04618e-111	1.01065	0.933	0.615	1.5011e-106	CD4+_MKI67
NUDT1	4.43933e-267	1.00864	0.587	0.118	3.25674e-262	CD4+_MKI67
HLA-DRB1	8.65797e-79	1.00817	0.747	0.395	6.35157e-74	CD4+_MKI67
ATAD2	1.35198e-286	0.995782	0.422	0.061	9.91827e-282	CD4+_MKI67
RPA3	2.86671e-185	0.994125	0.694	0.212	2.10305e-180	CD4+_MKI67
PKM	3.55289e-113	0.990206	0.918	0.579	2.60644e-108	CD4+_MKI67
HMGB1	8.90682e-90	0.982309	0.966	0.748	6.53414e-85	CD4+_MKI67
MCM6	5.73879e-231	0.979747	0.481	0.093	4.21003e-226	CD4+_MKI67
NKG7	4.8377e-58	0.978877	0.286	0.096	3.54899e-53	CD4+_MKI67
CCL5	4.16094e-207	0.976388	0.665	0.177	3.0525e-202	CD4+_MKI67
GAPDH	1.20659e-69	0.967247	0.981	0.932	8.85163e-65	CD4+_MKI67
UHRF1	0	0.94324	0.348	0.002	0	CD4+_MKI67
DNMT1	1.89514e-167	0.931576	0.675	0.214	1.39029e-162	CD4+_MKI67
CDCA7	0	0.929674	0.346	0.024	0	CD4+_MKI67
HIST1H1B	0	0.928212	0.197	0.007	0	CD4+_MKI67
ATP5G3	2.04615e-87	0.920329	0.439	0.151	1.50108e-82	CD4+_MKI67
SLC25A5	4.71499e-116	0.913974	0.874	0.512	3.45896e-111	CD4+_MKI67
PHF19	8.33773e-238	0.908747	0.517	0.102	6.11664e-233	CD4+_MKI67
GTSE1	0	0.906492	0.28	0.002	0	CD4+_MKI67
CEP55	0	0.903932	0.323	0.016	0	CD4+_MKI67
CENPN	0	0.899932	0.394	0.04	0	CD4+_MKI67
GMNN	0	0.899098	0.424	0.05	0	CD4+_MKI67
SMC1A	7.31713e-163	0.896394	0.565	0.155	5.36792e-158	CD4+_MKI67
HIST1H1E	2.1521e-78	0.895025	0.323	0.097	1.5788e-73	CD4+_MKI67
NUCKS1	8.90747e-133	0.890253	0.773	0.302	6.53461e-128	CD4+_MKI67
NUF2	0	0.882747	0.3	0.009	0	CD4+_MKI67
HIST1H1C	4.02073e-113	0.878559	0.346	0.087	2.94965e-108	CD4+_MKI67
PCLAF	0	0.878094	0.275	0.005	0	CD4+_MKI67
H2AFV	6.89574e-102	0.876816	0.862	0.482	5.05878e-97	CD4+_MKI67
SKA2	1.11801e-198	0.872832	0.542	0.125	8.2018e-194	CD4+_MKI67
HIST1H1D	1.34219e-96	0.870296	0.264	0.061	9.84641e-92	CD4+_MKI67
SNRPB	3.77686e-109	0.867009	0.879	0.493	2.77075e-104	CD4+_MKI67
LSM5	3.13761e-129	0.864412	0.661	0.236	2.30178e-124	CD4+_MKI67
PLK1	0	0.858164	0.203	0.003	0	CD4+_MKI67
HIST1H2AJ	0	0.853101	0.177	0.009	0	CD4+_MKI67
