# Supplementary material for: CD4+ T cells produce IFN-I to license cDC1s for induction of cytotoxic T-cell activity in human tumors
Source: Cell Mol Immunol. 2024 Feb 21;21(4):374–92. doi: 10.1038/s41423-024-01133-1 (PMC10978876; doi:10.1038/s41423-024-01133-1)
Supplement: Supplementary file 6 — revised suppl. table 5 [file 41423_2024_1133_MOESM6_ESM.xlsx]

## Sheet: Tht signature
Supplementary table 5.1. T helper tumor-specific cell signature (Cohen et al. Nat. Cancer, 2022) (related to Figure 8)
CXCL13+ T helper tumor-specific cell signature
ALOX5AP
BHLHE40
BTLA
CCDC50
CCL18
CCL3
CCL4
CCL5
CD200
CD7
CD74
CTLA4
CTSD
CXCL13
CXCR6
DAP
GZMB
HAVCR2
HIF2A
IFNG
IGFL2
IL21
ITGAE
LAG3
MAF
MKI67
MTHFD2
MZB1
NFATC1
NMB
NR3C1
PDCD1
PTPN13
RAN
SIRPG
SLA
SRGN
TBC1D4
TIGIT
ZBED2

## Sheet: T-cell signature from CE9
Supplementary table 5.2. CD4+ T-cell signatures in carcicoma ecotype 9 (Luca et al. Cell, 2022) (related to Figure 8)
Tumor-infiltrating CD4+ T-cell signature in CE9 (CD4+ T_S1)
ACP5
ACTB
ADGRG1
ADRM1
ANKRD10
ANXA11
APOBEC3C
ARF4
ARHGDIB
ARL6IP5
ARPP19
ATOX1
B2M
BATF
BSG
BST2
BTG3
C3AR1
CACYBP
CALM3
CARD16
CASP1
CCDC12
CCM2
CCND2
CD2
CD27
CD3D
CD7
CD74
CD79B
CD96
CDC37
CFLAR
CHMP2A
CISD2
CLIC1
CLTB
COMMD3
CORO1B
COX17
COX5A
CRADD
CREB3L2
CTLA4
CTSA
CTSC
CXCR6
DERL1
DNPH1
DOK2
DUSP10
DUSP16
DUSP4
DYNC1I2
DYNLRB1
EFHD2
ENO1
ENTPD1
EPSTI1
FAM46C
FAM49B
FAS
FBXW11
FKBP1A
GALM
GAPDH
GATA3
GBP2
GBP5
GCNT1
GEM
GFI1
GLRX
GNA15
GRINA
GTF2B
HAVCR2
HERPUD1
HPGD
HS3ST3B1
HSD17B10
HSPA1A
HTATIP2
IFI27L2
IFI44
IFI6
IL12RB1
IL1R2
IL21R
IL2RA
IL2RB
IL2RG
IL32
IQGAP1
ISG15
ITGAE
ITGB1
KDELR1
KLF6
LAIR2
LAMTOR5
LAPTM4A
LASP1
LAYN
LMAN2
LYST
MAF
MAGEH1
MRPS6
NAMPT
NDFIP2
NDUFC1
NDUFS6
NDUFV2
NEDD9
NEIL2
NIPAL2
NOP10
OAS1
PARK7
PCED1B
PCTP
PDIA6
PFDN6
PGAM1
PHLDA1
PHPT1
PHTF2
PIM2
PKM
PMAIP1
PMVK
POMP
POP4
PRDM1
PRDX5
PRF1
PRKAR1A
PSMA1
PSMA4
PSMA7
PSMB1
PSMB10
PSMB3
PSMC2
PSMD11
PSMD14
PSME2
PTTG1
RAB27A
RAB7A
RAD23B
RALY
RGS1
RHBDD2
RHOA
RHOC
RNH1
RPS27L
RTKN2
S100A4
SAT1
SCAND1
SDF4
SEC11C
SERINC1
SERPINB9
SH2D2A
SH3KBP1
SIT1
SLA
SLAMF1
SLC11A1
SLC38A2
SLC39A1
SMS
SNX9
SOD1
SOX4
SPATS2L
SPCS1
ST13
STAM
STARD7
STAT1
STK17B
SUB1
SUMO2
SURF4
SYNGR2
SYT11
TANK
TAP1
TBC1D4
THADA
TMED9
TMEM50A
TNFRSF18
TNFRSF1B
TNFRSF25
TNFRSF4
TNFRSF8
TNFRSF9
TNFSF13B
TNIP1
TNIP3
TOX2
TPI1
TPM4
TRAF3
TRIB1
TRIM16
TSPAN14
TXN
TYMP
UBC
UBE2L6
UBL5
UCP2
UQCR10
UTS2
VDAC1
WDR83OS
ZBTB32
ZC3H7A

## Sheet: Tumor-reactive T-cell 
Supplementary table 5.3. Tumor-reactive T-cell signature (Lowery et al. Science 2022) (Related to Figure 8)
Neoantigen-reactive T-cell signature
ADGRG1
ANXA1
ATP10D
CCDC50
CD52
CTSW
CXCL13
CXCR6
EMP3
ENTPD1
ETV7
GNG4
GZMB
HMOX1
HTRA1
IFNG
IL7R
KIR2DL4
KLF2
KLF6
LAYN
LGALS1
LINC01480
LRRN3
MALAT1
PDCD1
RPS16
RPS9
S100A10
S1PR1
SELL
TCF7
TOX
TSHZ2
