# Supplementary material for: CD4+ T cells produce IFN-I to license cDC1s for induction of cytotoxic T-cell activity in human tumors
Source: Cell Mol Immunol. 2024 Feb 21;21(4):374–92. doi: 10.1038/s41423-024-01133-1 (PMC10978876; doi:10.1038/s41423-024-01133-1)
Supplement: Supplementary file 7 — revised suppl. table 6 [file 41423_2024_1133_MOESM7_ESM.xlsx]

## Sheet: CD8+_C0
Supplementary table 6. top100 up-DEGs of tumor-infiltrating CD8+ T-cells identified in integrated publicly available datasets (Lei et al.) (relate to Supplementary Figure 13)
gene	p-vaule	avg_log2FC	pct.1	pct.2	adjusted p-vaule	cluster
CXCL13	0	1.34146	0.675	0.187	0	CD8+_C0
VCAM1	2.62424e-229	1.2646	0.381	0.111	1.33563e-224	CD8+_C0
HAVCR2	1.57383e-281	1.22161	0.434	0.122	8.01019e-277	CD8+_C0
DUSP5	6.93059e-207	1.12075	0.52	0.238	3.52739e-202	CD8+_C0
DUSP4	0	1.08027	0.826	0.474	0	CD8+_C0
RGS2	6.47016e-219	1.06286	0.7	0.419	3.29305e-214	CD8+_C0
GEM	4.53151e-139	1.05853	0.308	0.109	2.30636e-134	CD8+_C0
LAG3	6.2215e-258	1.03602	0.711	0.386	3.1665e-253	CD8+_C0
CXCR6	8.65251e-185	1.02833	0.433	0.169	4.40378e-180	CD8+_C0
PDCD1	2.85753e-185	1.01557	0.456	0.19	1.45437e-180	CD8+_C0
CTLA4	1.54183e-194	0.920452	0.411	0.146	7.84729e-190	CD8+_C0
ITGAE	6.76757e-178	0.905464	0.464	0.202	3.44442e-173	CD8+_C0
GALNT2	5.65009e-157	0.890371	0.336	0.118	2.87567e-152	CD8+_C0
ZNF331	1.53963e-195	0.850122	0.745	0.467	7.83608e-191	CD8+_C0
KLRC1	1.41583e-74	0.844861	0.185	0.067	7.20602e-70	CD8+_C0
CCL5	0	0.839543	0.996	0.926	0	CD8+_C0
FASLG	2.0353e-138	0.834264	0.344	0.134	1.03589e-133	CD8+_C0
SNX9	6.08135e-148	0.832715	0.324	0.116	3.09517e-143	CD8+_C0
PTPN22	3.19763e-148	0.826029	0.536	0.29	1.62746e-143	CD8+_C0
TIGIT	1.85788e-132	0.822053	0.563	0.328	9.45589e-128	CD8+_C0
SAMSN1	4.74134e-182	0.8134	0.728	0.457	2.41315e-177	CD8+_C0
GZMB	1.19039e-184	0.801009	0.72	0.402	6.05862e-180	CD8+_C0
CREM	3.03332e-174	0.793966	0.811	0.584	1.54384e-169	CD8+_C0
CD8A	1.80825e-268	0.790607	0.913	0.653	9.20326e-264	CD8+_C0
SLA2	1.02265e-134	0.784418	0.482	0.251	5.2049e-130	CD8+_C0
PTMS	4.72986e-141	0.777511	0.508	0.264	2.40731e-136	CD8+_C0
SH2D2A	2.99899e-122	0.771478	0.572	0.355	1.52637e-117	CD8+_C0
PDE4D	2.50844e-134	0.743375	0.455	0.223	1.27669e-129	CD8+_C0
CD7	1.0149e-182	0.738129	0.827	0.573	5.16542e-178	CD8+_C0
ITGA4	3.71845e-91	0.724418	0.388	0.21	1.89254e-86	CD8+_C0
NAB1	1.6617e-125	0.723152	0.27	0.092	8.45739e-121	CD8+_C0
TENT5C	6.96484e-90	0.718718	0.444	0.259	3.54482e-85	CD8+_C0
CD200R1	1.35357e-105	0.687251	0.194	0.055	6.88911e-101	CD8+_C0
VPS37B	7.32392e-88	0.680323	0.492	0.307	3.72758e-83	CD8+_C0
ACP5	7.51441e-106	0.676346	0.334	0.149	3.82453e-101	CD8+_C0
PFKFB3	6.5713e-85	0.676172	0.319	0.156	3.34453e-80	CD8+_C0
TNFRSF9	3.27436e-110	0.671008	0.326	0.138	1.66652e-105	CD8+_C0
PRF1	7.58352e-137	0.670973	0.63	0.38	3.85971e-132	CD8+_C0
ANXA5	1.274e-121	0.667989	0.595	0.367	6.48414e-117	CD8+_C0
NBL1	2.01223e-94	0.660057	0.263	0.107	1.02415e-89	CD8+_C0
RGS1	1.73415e-220	0.659146	0.909	0.629	8.82611e-216	CD8+_C0
AKAP5	5.47418e-115	0.658207	0.21	0.061	2.78614e-110	CD8+_C0
CD38	1.24225e-124	0.653084	0.35	0.142	6.32253e-120	CD8+_C0
PDE3B	2.47641e-94	0.644576	0.334	0.159	1.26039e-89	CD8+_C0
CD27	8.90175e-116	0.628245	0.608	0.388	4.53064e-111	CD8+_C0
STAT3	1.01198e-77	0.62287	0.531	0.359	5.15058e-73	CD8+_C0
CARS	3.38989e-85	0.619883	0.232	0.092	1.72532e-80	CD8+_C0
SYTL3	5.5068e-93	0.61922	0.458	0.265	2.80274e-88	CD8+_C0
IFI27	5.08526e-17	0.616919	0.191	0.131	2.58819e-12	CD8+_C0
LINC02446	5.98943e-46	0.615998	0.256	0.142	3.04838e-41	CD8+_C0
CCL3	8.53524e-77	0.612296	0.31	0.15	4.3441e-72	CD8+_C0
PTPRCAP	1.46297e-81	0.604369	0.655	0.502	7.44594e-77	CD8+_C0
MT1X	1.21255e-82	0.602798	0.447	0.265	6.17138e-78	CD8+_C0
CBLB	1.9905e-80	0.599737	0.416	0.24	1.01309e-75	CD8+_C0
TSHZ2	1.82553e-102	0.598275	0.185	0.052	9.29124e-98	CD8+_C0
TOX	2.59955e-85	0.597584	0.353	0.181	1.32307e-80	CD8+_C0
IFITM1	1.30461e-87	0.591967	0.729	0.616	6.63992e-83	CD8+_C0
HLA-DRB5	7.77537e-92	0.581993	0.453	0.255	3.95735e-87	CD8+_C0
LYST	3.90254e-87	0.578512	0.444	0.257	1.98624e-82	CD8+_C0
FYB1	3.45702e-74	0.578036	0.559	0.388	1.75949e-69	CD8+_C0
GSPT1	6.12768e-75	0.575298	0.485	0.313	3.11874e-70	CD8+_C0
MT1F	7.66617e-68	0.572467	0.3	0.157	3.90177e-63	CD8+_C0
FABP5	8.99747e-95	0.56923	0.5	0.289	4.57935e-90	CD8+_C0
CD63	4.26251e-92	0.562741	0.578	0.369	2.16945e-87	CD8+_C0
CLEC2B	6.26241e-87	0.562594	0.689	0.512	3.18732e-82	CD8+_C0
RBPJ	1.0196e-94	0.556511	0.46	0.257	5.18936e-90	CD8+_C0
LGALS3	8.78532e-87	0.54989	0.458	0.262	4.47138e-82	CD8+_C0
ZNRF1	4.48334e-77	0.546005	0.256	0.114	2.28184e-72	CD8+_C0
PDCL3	2.7148e-59	0.543858	0.367	0.224	1.38172e-54	CD8+_C0
HSPB1	2.13266e-43	0.541863	0.484	0.36	1.08544e-38	CD8+_C0
HMOX1	6.98547e-85	0.536937	0.172	0.053	3.55532e-80	CD8+_C0
EPSTI1	1.5274e-94	0.535199	0.457	0.252	7.77384e-90	CD8+_C0
SIRPG	3.3913e-84	0.534658	0.346	0.176	1.72604e-79	CD8+_C0
NKG7	5.88257e-135	0.534105	0.928	0.779	2.99399e-130	CD8+_C0
AC243829.4	6.34676e-86	0.5338	0.16	0.045	3.23025e-81	CD8+_C0
SNAP47	4.23179e-79	0.531784	0.231	0.094	2.15381e-74	CD8+_C0
TNS3	1.51106e-79	0.527185	0.126	0.03	7.69071e-75	CD8+_C0
PHLDA1	1.51184e-57	0.517136	0.357	0.212	7.69464e-53	CD8+_C0
LSP1	3.07507e-115	0.517108	0.835	0.66	1.56509e-110	CD8+_C0
ALOX5AP	2.96428e-71	0.517071	0.643	0.465	1.5087e-66	CD8+_C0
KRT86	5.50288e-68	0.516048	0.204	0.081	2.80075e-63	CD8+_C0
DUSP16	8.6985e-75	0.511719	0.242	0.105	4.42719e-70	CD8+_C0
GABARAPL1	6.58737e-72	0.507218	0.441	0.271	3.35271e-67	CD8+_C0
NR3C1	1.72854e-62	0.505912	0.523	0.368	8.79757e-58	CD8+_C0
SPTAN1	1.42654e-60	0.504705	0.381	0.232	7.26051e-56	CD8+_C0
RHOB	1.14772e-45	0.503451	0.277	0.16	5.84143e-41	CD8+_C0
AC092580.4	3.59481e-20	0.502823	0.156	0.097	1.82961e-15	CD8+_C0
PRDM1	1.52119e-99	0.502771	0.378	0.182	7.74224e-95	CD8+_C0
MTHFD2	3.448e-54	0.499269	0.342	0.205	1.75489e-49	CD8+_C0
ZBTB1	8.16734e-60	0.497896	0.35	0.204	4.15685e-55	CD8+_C0
SCAND1	1.38242e-61	0.489826	0.474	0.321	7.03598e-57	CD8+_C0
MT1E	3.84744e-40	0.48731	0.277	0.166	1.95819e-35	CD8+_C0
MT-ND6	1.33657e-44	0.480491	0.371	0.244	6.80258e-40	CD8+_C0
PTPN6	6.38242e-51	0.478098	0.33	0.201	3.2484e-46	CD8+_C0
UBE2V1	5.70204e-55	0.477931	0.314	0.182	2.90211e-50	CD8+_C0
RARRES3	1.31217e-87	0.472832	0.796	0.647	6.67843e-83	CD8+_C0
MX1	5.57187e-99	0.471228	0.512	0.288	2.83586e-94	CD8+_C0
AC016831.7	2.04697e-52	0.468667	0.46	0.313	1.04182e-47	CD8+_C0
PIK3AP1	1.38728e-51	0.461777	0.16	0.067	7.06069e-47	CD8+_C0
CARD16	5.53794e-56	0.461559	0.425	0.276	2.81859e-51	CD8+_C0

## Sheet: CD8+_C1
Supplementary table 6. top100 up-DEGs of tumor-infiltrating CD8+ T-cells identified in integrated publicly available datasets (Lei et al.) (relate to Supplementary Figure 13)
gene	p-vaule	avg_log2FC	pct.1	pct.2	adjusted p-vaule	cluster
GPR183	4.66063e-184	1.11816	0.382	0.125	2.37208e-179	CD8+_C1
CCR7	9.54282e-122	1.00144	0.216	0.058	4.85692e-117	CD8+_C1
CCL4L2	6.2842e-06	0.998376	0.423	0.407	0.319841	CD8+_C1
MT.CO3	1.84921e-36	0.914809	0.191	0.098	9.41172e-32	CD8+_C1
IL7R	1.10392e-115	0.904257	0.363	0.152	5.61853e-111	CD8+_C1
MT.CO1	2.21657e-37	0.891883	0.191	0.097	1.12814e-32	CD8+_C1
MT.ND2	3.16581e-37	0.866216	0.184	0.092	1.61127e-32	CD8+_C1
LTB	7.8061e-107	0.854159	0.419	0.204	3.97299e-102	CD8+_C1
LMNA	3.10696e-82	0.850536	0.347	0.174	1.58132e-77	CD8+_C1
GZMK	2.19734e-157	0.842993	0.761	0.515	1.11836e-152	CD8+_C1
RPL27A	3.98397e-188	0.831125	0.937	0.809	2.02768e-183	CD8+_C1
HLA.C	4.43922e-36	0.821697	0.184	0.092	2.25938e-31	CD8+_C1
MT.ATP6	5.99018e-34	0.809502	0.187	0.097	3.04876e-29	CD8+_C1
MT.ND3	8.8001e-35	0.808329	0.182	0.092	4.4789e-30	CD8+_C1
MT.ND4	1.39014e-33	0.799366	0.189	0.099	7.07525e-29	CD8+_C1
RPL13A	2.84749e-164	0.786976	0.964	0.897	1.44926e-159	CD8+_C1
HLA.B	2.38578e-33	0.731509	0.194	0.1	1.21427e-28	CD8+_C1
MT.CO2	6.16088e-33	0.723263	0.184	0.095	3.13564e-28	CD8+_C1
CCL4	3.33151e-07	0.721597	0.7	0.723	0.0169561	CD8+_C1
ANXA1	6.88873e-115	0.707234	0.655	0.413	3.50609e-110	CD8+_C1
HLA.E	1.64093e-31	0.700703	0.169	0.087	8.35167e-27	CD8+_C1
HLA.A	2.81409e-33	0.696108	0.192	0.099	1.43226e-28	CD8+_C1
GLTSCR2	1.88075e-58	0.689555	0.354	0.204	9.57229e-54	CD8+_C1
RPS20	9.64383e-92	0.687625	0.826	0.699	4.90832e-87	CD8+_C1
RPS17	2.38865e-72	0.657984	0.753	0.62	1.21572e-67	CD8+_C1
KLF2	3.8523e-23	0.655955	0.336	0.243	1.96067e-18	CD8+_C1
RPL23	8.57357e-77	0.654255	0.777	0.647	4.3636e-72	CD8+_C1
AHNAK	1.085e-38	0.643179	0.445	0.326	5.52223e-34	CD8+_C1
RPS10	8.05828e-80	0.629188	0.728	0.575	4.10134e-75	CD8+_C1
MT-ATP6	3.73613e-69	0.618465	0.756	0.751	1.90154e-64	CD8+_C1
GNB2L1	2.02086e-33	0.6141	0.343	0.231	1.02854e-28	CD8+_C1
RPLP2	1.75688e-192	0.61359	0.991	0.963	8.94184e-188	CD8+_C1
RPL3	3.21094e-209	0.610917	0.962	0.921	1.63424e-204	CD8+_C1
TCF7	3.18326e-47	0.610879	0.19	0.087	1.62015e-42	CD8+_C1
CXCR4	3.62727e-140	0.609432	0.955	0.844	1.84614e-135	CD8+_C1
VIM	1.10533e-71	0.603248	0.873	0.836	5.62569e-67	CD8+_C1
MT.ND1	3.17285e-27	0.599334	0.154	0.079	1.61485e-22	CD8+_C1
RPS29	4.63366e-147	0.59265	0.978	0.931	2.35835e-142	CD8+_C1
CD44	3.04691e-89	0.583264	0.717	0.551	1.55076e-84	CD8+_C1
TC2N	3.35725e-48	0.565488	0.289	0.162	1.70871e-43	CD8+_C1
RPS18	4.5246e-189	0.551137	0.981	0.964	2.30284e-184	CD8+_C1
RPL31	8.93617e-79	0.539768	0.893	0.816	4.54815e-74	CD8+_C1
NFKBIA	1.19236e-38	0.537661	0.557	0.431	6.06863e-34	CD8+_C1
RPL13	3.35055e-231	0.535168	0.989	0.981	1.70529e-226	CD8+_C1
RPL38	5.06916e-108	0.532138	0.893	0.808	2.58e-103	CD8+_C1
RPS16	9.12048e-144	0.52743	0.951	0.924	4.64196e-139	CD8+_C1
RPL7	9.93172e-66	0.524051	0.837	0.75	5.05485e-61	CD8+_C1
RPL9	1.01838e-109	0.517745	0.938	0.903	5.18316e-105	CD8+_C1
LYAR	5.50283e-37	0.512753	0.285	0.176	2.80072e-32	CD8+_C1
GZMM	2.64857e-43	0.510263	0.528	0.411	1.34802e-38	CD8+_C1
ARL4C	1.82563e-39	0.506614	0.435	0.307	9.29172e-35	CD8+_C1
S100A10	1.22524e-70	0.50316	0.667	0.503	6.23597e-66	CD8+_C1
MYADM	7.92517e-42	0.497515	0.418	0.282	4.03359e-37	CD8+_C1
RPL23A	9.8719e-121	0.495034	0.954	0.938	5.0244e-116	CD8+_C1
ITM2C	4.28296e-30	0.492162	0.386	0.282	2.17986e-25	CD8+_C1
MAF	4.33749e-18	0.480561	0.121	0.068	2.20761e-13	CD8+_C1
SELL	1.30293e-20	0.48038	0.149	0.088	6.6314e-16	CD8+_C1
ATP5E	3.92312e-47	0.473398	0.445	0.28	1.99671e-42	CD8+_C1
JUND	1.3562e-26	0.47311	0.502	0.412	6.90251e-22	CD8+_C1
SELK	7.76217e-27	0.470604	0.228	0.14	3.95063e-22	CD8+_C1
KLF6	2.11312e-27	0.465984	0.687	0.613	1.07549e-22	CD8+_C1
RPS11	2.02292e-56	0.460178	0.883	0.82	1.02958e-51	CD8+_C1
RPS4Y1	9.18016e-27	0.447729	0.275	0.178	4.67233e-22	CD8+_C1
RPL4	3.35134e-61	0.445514	0.836	0.767	1.7057e-56	CD8+_C1
FYB	9.14085e-25	0.444239	0.267	0.175	4.65233e-20	CD8+_C1
PLK3	7.10846e-30	0.442698	0.239	0.147	3.61792e-25	CD8+_C1
SORL1	2.3607e-33	0.441399	0.132	0.059	1.2015e-28	CD8+_C1
FAM46C	1.80744e-17	0.435852	0.168	0.106	9.19917e-13	CD8+_C1
RPL27	1.88447e-83	0.433483	0.903	0.846	9.59121e-79	CD8+_C1
AC090498.1	3.67768e-19	0.433235	0.12	0.066	1.87179e-14	CD8+_C1
TAGLN2	3.70442e-30	0.432399	0.591	0.498	1.8854e-25	CD8+_C1
RPS2	3.34973e-117	0.430117	0.975	0.961	1.70488e-112	CD8+_C1
FAM102A	6.80187e-27	0.427858	0.208	0.125	3.46188e-22	CD8+_C1
MT.ND5	3.09536e-19	0.42747	0.109	0.056	1.57541e-14	CD8+_C1
RPS6	3.66264e-111	0.421867	0.954	0.941	1.86414e-106	CD8+_C1
RPS14	3.80204e-146	0.417288	0.975	0.964	1.93508e-141	CD8+_C1
RPL36A	5.30105e-41	0.407716	0.565	0.453	2.69802e-36	CD8+_C1
ATP5G2	3.83802e-27	0.407076	0.321	0.213	1.9534e-22	CD8+_C1
TPT1	4.15755e-112	0.405572	0.988	0.976	2.11603e-107	CD8+_C1
EEF1A1	3.17215e-133	0.405276	0.987	0.981	1.6145e-128	CD8+_C1
RPS25	2.03415e-130	0.404944	0.959	0.953	1.0353e-125	CD8+_C1
ATP5L	1.49886e-31	0.403999	0.36	0.238	7.62859e-27	CD8+_C1
TRAC	2.36144e-31	0.403513	0.654	0.555	1.20188e-26	CD8+_C1
RPS3	2.82333e-136	0.403052	0.966	0.964	1.43696e-131	CD8+_C1
CMC1	3.35559e-13	0.401425	0.292	0.234	1.70786e-08	CD8+_C1
VAMP2	1.37904e-28	0.399933	0.361	0.255	7.01875e-24	CD8+_C1
P2RY8	4.9813e-30	0.394757	0.155	0.08	2.53528e-25	CD8+_C1
RPL5	1.20472e-78	0.38865	0.905	0.873	6.13154e-74	CD8+_C1
LYZ	5.80986e-19	0.388287	0.147	0.087	2.95698e-14	CD8+_C1
PBXIP1	2.3974e-12	0.379106	0.242	0.186	1.22018e-07	CD8+_C1
CD6	1.35983e-17	0.378793	0.393	0.324	6.92098e-13	CD8+_C1
RPL10A	2.35311e-71	0.378356	0.912	0.872	1.19764e-66	CD8+_C1
ENC1	1.18372e-30	0.377797	0.128	0.059	6.02464e-26	CD8+_C1
CD5	1.00748e-10	0.377603	0.247	0.196	5.12767e-06	CD8+_C1
IRF2BP2	1.30794e-10	0.377364	0.2	0.151	6.65687e-06	CD8+_C1
EEF1B2	1.70872e-43	0.371027	0.776	0.711	8.69672e-39	CD8+_C1
BCL11B	2.7092e-10	0.369802	0.22	0.173	1.37887e-05	CD8+_C1
RPS8	8.03307e-97	0.36652	0.965	0.959	4.08851e-92	CD8+_C1
HECA	1.46921e-12	0.366008	0.116	0.073	7.47771e-08	CD8+_C1
BIRC3	2.97817e-21	0.365775	0.457	0.367	1.51577e-16	CD8+_C1

## Sheet: CD8+_C2
Supplementary table 6. top100 up-DEGs of tumor-infiltrating CD8+ T-cells identified in integrated publicly available datasets (Lei et al.) (relate to Supplementary Figure 13)
gene	p-vaule	avg_log2FC	pct.1	pct.2	adjusted p-vaule	cluster
IGHA1	1.82208e-67	2.49453	0.225	0.067	9.27368e-63	CD8+_C2
HSPA1B	1.80775e-222	2.26682	0.755	0.34	9.20075e-218	CD8+_C2
HSPA6	3.16445e-94	2.03132	0.186	0.035	1.61058e-89	CD8+_C2
FOS	4.6118e-229	2.03045	0.802	0.345	2.34722e-224	CD8+_C2
HSPA1A	2.7108e-158	2.02737	0.749	0.422	1.37969e-153	CD8+_C2
IGKV4-1	1.30221e-44	1.92406	0.218	0.081	6.62775e-40	CD8+_C2
FOSB	9.66125e-238	1.89744	0.735	0.28	4.91719e-233	CD8+_C2
DNAJB1	5.34818e-225	1.81176	0.94	0.687	2.72201e-220	CD8+_C2
NR4A1	8.2271e-175	1.79616	0.492	0.149	4.18727e-170	CD8+_C2
HSPH1	1.80764e-154	1.76778	0.729	0.402	9.20019e-150	CD8+_C2
JUN	1.77773e-159	1.65187	0.896	0.621	9.04796e-155	CD8+_C2
EGR1	1.93883e-85	1.62175	0.289	0.09	9.86785e-81	CD8+_C2
PPP1R15A	3.65479e-184	1.56243	0.733	0.346	1.86014e-179	CD8+_C2
DNAJA1	2.41991e-160	1.49629	0.864	0.642	1.23164e-155	CD8+_C2
NEU1	2.6613e-168	1.47276	0.532	0.176	1.3545e-163	CD8+_C2
UBE2S	8.58539e-116	1.46764	0.632	0.333	4.36962e-111	CD8+_C2
HSP90AB1	4.25533e-142	1.41566	0.905	0.752	2.16579e-137	CD8+_C2
HSPD1	1.71492e-104	1.40715	0.699	0.437	8.72828e-100	CD8+_C2
IGKC	3.35136e-98	1.38891	0.52	0.22	1.70571e-93	CD8+_C2
GADD45B	5.98798e-89	1.3452	0.521	0.243	3.04764e-84	CD8+_C2
MYADM	6.0599e-132	1.31308	0.622	0.284	3.08424e-127	CD8+_C2
TUBB4B	7.23144e-106	1.30537	0.673	0.374	3.68051e-101	CD8+_C2
DUSP1	2.17216e-153	1.30252	0.913	0.651	1.10554e-148	CD8+_C2
ANXA1	1.86933e-50	1.28284	0.657	0.457	9.51413e-46	CD8+_C2
KLF2	3.43471e-109	1.27727	0.55	0.237	1.74813e-104	CD8+_C2
IGKV3-20	4.81741e-215	1.2416	0.403	0.078	2.45187e-210	CD8+_C2
LMNA	5.97714e-93	1.22478	0.467	0.193	3.04212e-88	CD8+_C2
HSP90AA1	5.09984e-146	1.21718	0.959	0.857	2.59562e-141	CD8+_C2
IFRD1	1.37324e-110	1.19038	0.542	0.237	6.98926e-106	CD8+_C2
IGLC2	4.89611e-109	1.18955	0.302	0.079	2.49193e-104	CD8+_C2
DDX3X	2.31994e-100	1.1839	0.653	0.366	1.18076e-95	CD8+_C2
IGHG1	6.3064e-175	1.1832	0.417	0.096	3.2097e-170	CD8+_C2
ATF3	6.44511e-101	1.15827	0.326	0.095	3.28031e-96	CD8+_C2
IGKV3-11	3.80745e-134	1.157	0.37	0.097	1.93784e-129	CD8+_C2
IER2	1.05476e-102	1.11185	0.73	0.427	5.36832e-98	CD8+_C2
BTG2	1.77837e-105	1.09831	0.753	0.444	9.05121e-101	CD8+_C2
NR4A2	7.77836e-102	1.09183	0.855	0.651	3.95888e-97	CD8+_C2
HSPE1	1.27781e-88	1.07229	0.77	0.567	6.50353e-84	CD8+_C2
SERTAD1	5.16256e-83	1.03034	0.529	0.258	2.62754e-78	CD8+_C2
JUNB	1.77683e-99	1.02931	0.936	0.768	9.04334e-95	CD8+_C2
NR4A3	4.54654e-66	0.985348	0.436	0.207	2.31401e-61	CD8+_C2
HSPA8	1.95804e-103	0.984544	0.938	0.856	9.96564e-99	CD8+_C2
TIPARP	5.62498e-84	0.96332	0.392	0.151	2.86289e-79	CD8+_C2
TNF	5.71473e-74	0.952853	0.231	0.065	2.90857e-69	CD8+_C2
CITED2	1.88279e-64	0.943451	0.555	0.309	9.58266e-60	CD8+_C2
EIF4A3	5.16569e-74	0.939246	0.487	0.233	2.62913e-69	CD8+_C2
TUBA1A	1.12279e-69	0.932603	0.636	0.389	5.71454e-65	CD8+_C2
CHORDC1	4.94935e-68	0.930123	0.478	0.239	2.51902e-63	CD8+_C2
ZFAND2A	1.39842e-72	0.920005	0.387	0.163	7.11741e-68	CD8+_C2
TAGAP	6.6552e-79	0.91233	0.619	0.336	3.38723e-74	CD8+_C2
H2AFX	8.98136e-71	0.91104	0.426	0.191	4.57115e-66	CD8+_C2
SNHG12	9.82882e-48	0.889786	0.381	0.194	5.00248e-43	CD8+_C2
IGHG4	2.78765e-66	0.878108	0.146	0.031	1.4188e-61	CD8+_C2
CDKN1A	1.21425e-69	0.86757	0.348	0.136	6.18003e-65	CD8+_C2
CHMP1B	2.26519e-75	0.864759	0.403	0.167	1.15289e-70	CD8+_C2
CCL3L3	3.5877e-22	0.859262	0.143	0.062	1.826e-17	CD8+_C2
SLC38A2	8.93392e-51	0.858558	0.437	0.231	4.54701e-46	CD8+_C2
IFNG	8.66681e-18	0.858164	0.353	0.237	4.41106e-13	CD8+_C2
IGKV3-15	1.58279e-120	0.841204	0.2	0.032	8.05579e-116	CD8+_C2
IL7R	7.01689e-56	0.838826	0.404	0.186	3.57131e-51	CD8+_C2
SLC2A3	8.12069e-40	0.837965	0.567	0.386	4.13311e-35	CD8+_C2
IGHV3-23	3.97261e-117	0.837279	0.193	0.03	2.0219e-112	CD8+_C2
JCHAIN	7.69599e-78	0.82403	0.159	0.031	3.91695e-73	CD8+_C2
MRPL18	2.83712e-57	0.812205	0.426	0.212	1.44398e-52	CD8+_C2
YPEL5	8.15842e-57	0.800002	0.761	0.595	4.15231e-52	CD8+_C2
PNP	1.01178e-61	0.796914	0.332	0.135	5.14954e-57	CD8+_C2
IER5	8.89263e-65	0.789323	0.341	0.136	4.52599e-60	CD8+_C2
MYLIP	1.16889e-70	0.786049	0.426	0.185	5.94918e-66	CD8+_C2
ANKRD37	1.77655e-57	0.784566	0.392	0.181	9.04193e-53	CD8+_C2
CSRNP1	6.00508e-61	0.780247	0.492	0.254	3.05634e-56	CD8+_C2
RSRP1	4.30821e-40	0.774467	0.564	0.374	2.19271e-35	CD8+_C2
KLF6	3.62252e-51	0.7713	0.797	0.615	1.84372e-46	CD8+_C2
IGLV3-1	4.3047e-178	0.755765	0.239	0.029	2.19092e-173	CD8+_C2
CD55	1.01859e-38	0.754489	0.342	0.177	5.18421e-34	CD8+_C2
NFKBIA	1.24908e-44	0.75346	0.662	0.443	6.3573e-40	CD8+_C2
MARCKSL1	2.90266e-50	0.728028	0.337	0.152	1.47734e-45	CD8+_C2
IGHG3	1.5586e-71	0.725977	0.197	0.05	7.93267e-67	CD8+_C2
BRD2	3.66625e-45	0.725785	0.685	0.493	1.86597e-40	CD8+_C2
DDX5	9.88736e-84	0.723313	0.938	0.808	5.03227e-79	CD8+_C2
SRSF3	3.21446e-55	0.721846	0.691	0.469	1.63603e-50	CD8+_C2
KLRG1	2.65401e-69	0.714379	0.327	0.118	1.35079e-64	CD8+_C2
DEDD2	9.24663e-63	0.712596	0.383	0.165	4.70616e-58	CD8+_C2
PPP1R10	5.33647e-43	0.701186	0.341	0.166	2.71605e-38	CD8+_C2
CD69	2.97464e-46	0.69026	0.776	0.601	1.51397e-41	CD8+_C2
ZFAS1	2.02543e-42	0.687758	0.636	0.447	1.03086e-37	CD8+_C2
AC020916.1	2.88445e-57	0.683992	0.185	0.053	1.46807e-52	CD8+_C2
CCR7	6.50641e-58	0.679241	0.248	0.084	3.3115e-53	CD8+_C2
GLA	9.64357e-43	0.676269	0.222	0.085	4.90819e-38	CD8+_C2
TUBA4A	2.3067e-34	0.666365	0.684	0.516	1.17402e-29	CD8+_C2
TGFB1	4.41093e-35	0.658699	0.535	0.356	2.24499e-30	CD8+_C2
ELL2	1.73712e-70	0.658305	0.232	0.067	8.84126e-66	CD8+_C2
LRIF1	2.76042e-43	0.655516	0.217	0.083	1.40494e-38	CD8+_C2
UBB	8.52785e-73	0.649848	0.946	0.876	4.34033e-68	CD8+_C2
IGLV3-9	2.31714e-227	0.648134	0.147	0.004	1.17933e-222	CD8+_C2
NAF1	2.5417e-60	0.643918	0.22	0.068	1.29362e-55	CD8+_C2
EIF4A2	4.8823e-47	0.642931	0.7	0.507	2.4849e-42	CD8+_C2
DNAJB4	9.89219e-45	0.631964	0.227	0.085	5.03473e-40	CD8+_C2
TCP1	3.14835e-50	0.629133	0.471	0.254	1.60239e-45	CD8+_C2
SKIL	1.01695e-35	0.623929	0.413	0.237	5.17586e-31	CD8+_C2
YBX3	1.91101e-33	0.622964	0.266	0.128	9.7263e-29	CD8+_C2

## Sheet: CD8+_C3
Supplementary table 6. top100 up-DEGs of tumor-infiltrating CD8+ T-cells identified in integrated publicly available datasets (Lei et al.) (relate to Supplementary Figure 13)
gene	p-vaule	avg_log2FC	pct.1	pct.2	adjusted p-vaule	cluster
TXNIP	2.20737e-65	1.64077	0.587	0.337	1.12346e-60	CD8+_C3
MT.ND2	1.05665e-22	1.22291	0.222	0.108	5.37792e-18	CD8+_C3
MT.CO3	7.8176e-21	1.10308	0.227	0.114	3.97884e-16	CD8+_C3
HLA.E	1.07198e-14	1.10258	0.188	0.102	5.45594e-10	CD8+_C3
IL7R	1.02561e-14	1.07957	0.298	0.2	5.21993e-10	CD8+_C3
MT.ATP6	7.92613e-21	1.07823	0.225	0.112	4.03408e-16	CD8+_C3
MT.ND3	2.36602e-20	1.07671	0.216	0.107	1.20421e-15	CD8+_C3
MT.ND4	2.0476e-22	1.06445	0.233	0.113	1.04215e-17	CD8+_C3
GIMAP7	2.72588e-27	0.940371	0.403	0.267	1.38736e-22	CD8+_C3
MT.ND1	2.67981e-09	0.833572	0.158	0.094	0.000136391	CD8+_C3
HLA.B	1.15607e-21	0.824397	0.24	0.116	5.88393e-17	CD8+_C3
LINC00861	6.49466e-13	0.819531	0.177	0.102	3.30552e-08	CD8+_C3
MT.CO2	1.11427e-15	0.818261	0.209	0.111	5.6712e-11	CD8+_C3
GIMAP1	6.54534e-17	0.813158	0.24	0.142	3.33132e-12	CD8+_C3
MT.CO1	1.84879e-15	0.797499	0.214	0.114	9.40959e-11	CD8+_C3
AC090498.1	2.76548e-06	0.792022	0.121	0.077	0.140752	CD8+_C3
MT.ND5	9.98734e-07	0.78365	0.11	0.067	0.0508316	CD8+_C3
HLA.A	2.97239e-21	0.745248	0.237	0.115	1.51283e-16	CD8+_C3
GIMAP4	1.53479e-11	0.688733	0.381	0.308	7.81149e-07	CD8+_C3
PNISR	0.000938379	0.61082	0.347	0.337	1	CD8+_C3
SORL1	0.00449805	0.606428	0.102	0.076	1	CD8+_C3
RPL27A	4.52629e-17	0.595506	0.817	0.845	2.3037e-12	CD8+_C3
TRAC	8.1971e-13	0.570948	0.636	0.576	4.17199e-08	CD8+_C3
HLA.C	4.93828e-12	0.550512	0.196	0.11	2.51339e-07	CD8+_C3
RCSD1	0.00122076	0.550314	0.213	0.186	1	CD8+_C3
CD48	0.000105931	0.520381	0.511	0.528	1	CD8+_C3
RPS20	6.25552e-07	0.517036	0.685	0.736	0.0318381	CD8+_C3
GLTSCR2	0.000200463	0.515719	0.283	0.241	1	CD8+_C3
TRAF3IP3	0.0024858	0.491736	0.292	0.275	1	CD8+_C3
RPLP2	4.16288e-21	0.468434	0.942	0.972	2.11874e-16	CD8+_C3
GIMAP6	0.000209769	0.464687	0.121	0.086	1	CD8+_C3
RPS17	0.000162087	0.462756	0.616	0.658	1	CD8+_C3
RPS11	5.47243e-11	0.453499	0.799	0.84	2.78525e-06	CD8+_C3
MALAT1	3.21883e-19	0.448264	0.98	0.994	1.63826e-14	CD8+_C3
RPL23	4.46501e-06	0.43942	0.649	0.684	0.227251	CD8+_C3
TRBC2	0.000911012	0.438723	0.582	0.592	1	CD8+_C3
EOMES	0.00991738	0.43872	0.156	0.129	1	CD8+_C3
RPL13A	7.94162e-11	0.436181	0.873	0.918	4.04197e-06	CD8+_C3
RPS10	0.00843296	0.429957	0.568	0.619	1	CD8+_C3
PLEKHF1	8.31813e-05	0.428092	0.131	0.092	1	CD8+_C3
RPS29	2.21212e-14	0.420352	0.921	0.945	1.12588e-09	CD8+_C3
MT-ND2	0.00235697	0.409761	0.625	0.721	1	CD8+_C3
LCP1	0.00253307	0.402377	0.473	0.622	1	CD8+_C3
LTB	0.00290149	0.401281	0.29	0.258	1	CD8+_C3
RPL7	8.08849e-05	0.400148	0.71	0.778	1	CD8+_C3
GZMK	0.00137475	0.395216	0.565	0.581	1	CD8+_C3
RPL31	3.94681e-09	0.375341	0.792	0.84	0.000200877	CD8+_C3
KLRD1	0.00164941	0.373632	0.171	0.239	1	CD8+_C3
CD2	3.69346e-05	0.363605	0.649	0.701	1	CD8+_C3
JAK3	0.00642365	0.31302	0.137	0.19	1	CD8+_C3
EFCAB14	0.000439978	0.31171	0.081	0.131	1	CD8+_C3
STT3B	0.00748169	0.309948	0.108	0.151	1	CD8+_C3
LPIN1	0.00313722	0.308877	0.125	0.176	1	CD8+_C3
FOXP1	0.000875834	0.306388	0.124	0.18	1	CD8+_C3
FOXO1	0.00190922	0.305775	0.071	0.112	1	CD8+_C3
INPP5D	0.00965697	0.300402	0.122	0.169	1	CD8+_C3
WASF2	0.000515487	0.295115	0.16	0.234	1	CD8+_C3
JUND	2.15891e-11	0.294055	0.263	0.45	1.0988e-06	CD8+_C3
RPL38	0.000133112	0.293189	0.752	0.837	1	CD8+_C3
RPL3	2.7297e-05	0.292643	0.857	0.938	1	CD8+_C3
UBALD2	0.000866414	0.291798	0.113	0.17	1	CD8+_C3
AKNA	0.00127711	0.29093	0.263	0.361	1	CD8+_C3
ANXA2R	0.00489046	0.28916	0.109	0.083	1	CD8+_C3
CELF2	0.00336057	0.288054	0.251	0.338	1	CD8+_C3
TRIM28	0.000346975	0.287158	0.097	0.152	1	CD8+_C3
PDAP1	2.84928e-05	0.285107	0.15	0.231	1	CD8+_C3
GNAS	0.000346226	0.284745	0.332	0.458	1	CD8+_C3
BCL11B	0.00587	0.283152	0.137	0.189	1	CD8+_C3
RPS16	9.37513e-06	0.281684	0.855	0.937	0.477156	CD8+_C3
CD52	1.30672e-05	0.274515	0.795	0.852	0.665068	CD8+_C3
CFLAR	0.00377702	0.274289	0.223	0.3	1	CD8+_C3
GIMAP2	0.00725646	0.274193	0.15	0.121	1	CD8+_C3
RPL9	0.000821849	0.273827	0.832	0.919	1	CD8+_C3
RPL37A	0.000121966	0.271914	0.841	0.912	1	CD8+_C3
HNRNPM	0.00274149	0.270733	0.263	0.356	1	CD8+_C3
RPL27	0.00197048	0.265204	0.766	0.869	1	CD8+_C3
RPS18	3.03728e-09	0.263641	0.908	0.973	0.000154586	CD8+_C3
CLDND1	6.45971e-05	0.259392	0.198	0.291	1	CD8+_C3
RPS25	3.22344e-11	0.259135	0.898	0.959	1.6406e-06	CD8+_C3
RASGRP1	0.000524928	0.256216	0.127	0.189	1	CD8+_C3
GNB1	1.44182e-05	0.250087	0.096	0.164	0.733828	CD8+_C3
MZT1	2.18483e-11	-0.250464	0.042	0.126	1.11199e-06	CD8+_C3
ATG101	2.17434e-10	-0.25052	0.047	0.128	1.10665e-05	CD8+_C3
MAP1LC3A	1.76793e-11	-0.251071	0.034	0.116	8.99805e-07	CD8+_C3
AKAP5	2.34579e-09	-0.251254	0.043	0.116	0.000119391	CD8+_C3
SERPINB9	7.03454e-19	-0.251369	0.075	0.217	3.5803e-14	CD8+_C3
ATP5MC2	8.98125e-13	-0.251481	0.306	0.478	4.5711e-08	CD8+_C3
RAP1B	7.34372e-22	-0.252452	0.175	0.37	3.73766e-17	CD8+_C3
AURKAIP1	2.12386e-12	-0.252495	0.18	0.323	1.08096e-07	CD8+_C3
CARD16	1.01918e-10	-0.25252	0.201	0.337	5.18721e-06	CD8+_C3
ARPC2	1.80633e-20	-0.252625	0.558	0.795	9.19348e-16	CD8+_C3
SLC38A2	2.41461e-16	-0.252653	0.116	0.263	1.22894e-11	CD8+_C3
SF3B6	3.3144e-11	-0.253161	0.202	0.346	1.6869e-06	CD8+_C3
PSMA3	3.72766e-13	-0.25324	0.124	0.255	1.89723e-08	CD8+_C3
ARID4B	1.56617e-14	-0.253589	0.242	0.411	7.9712e-10	CD8+_C3
SARNP	4.53717e-09	-0.254334	0.06	0.139	0.000230924	CD8+_C3
SLIRP	5.6841e-11	-0.254527	0.093	0.199	2.89298e-06	CD8+_C3
RABIF	2.08929e-13	-0.25513	0.043	0.142	1.06336e-08	CD8+_C3
IVNS1ABP	2.45865e-18	-0.255354	0.091	0.241	1.25136e-13	CD8+_C3
SF3A1	2.10625e-22	-0.256101	0.097	0.268	1.072e-17	CD8+_C3

## Sheet: CD8+_C4
Supplementary table 6. top100 up-DEGs of tumor-infiltrating CD8+ T-cells identified in integrated datasets (Lei et al.) (relate to Supplementary Figure 13)
gene	p-vaule	avg_log2FC	pct.1	pct.2	adjusted p-vaule	cluster
GNLY	7.44927e-50	2.58118	0.376	0.166	3.79138e-45	CD8+_C4
MGP	1.47417e-117	2.15256	0.272	0.048	7.50295e-113	CD8+_C4
XCL1	2.13625e-85	2.14064	0.403	0.132	1.08726e-80	CD8+_C4
IFITM3	2.70202e-60	1.69919	0.475	0.242	1.37522e-55	CD8+_C4
TRDV1	1.69292e-87	1.55245	0.151	0.018	8.6163e-83	CD8+_C4
LINC01871	3.39331e-50	1.53556	0.255	0.085	1.72706e-45	CD8+_C4
ATP5ME	9.30646e-44	1.52705	0.379	0.193	4.73662e-39	CD8+_C4
CRIP1	3.83976e-76	1.50592	0.812	0.626	1.95428e-71	CD8+_C4
ATP5F1E	1.30052e-112	1.45729	0.824	0.52	6.6191e-108	CD8+_C4
MT2A	9.37155e-29	1.39652	0.651	0.571	4.76975e-24	CD8+_C4
KLRC3	2.62942e-71	1.25477	0.235	0.055	1.33827e-66	CD8+_C4
ZNF683	2.13698e-33	1.24485	0.364	0.19	1.08764e-28	CD8+_C4
TRDC	1.36693e-79	1.23443	0.168	0.025	6.95714e-75	CD8+_C4
LDLRAD4	4.2198e-20	1.18099	0.349	0.23	2.14771e-15	CD8+_C4
ATP5MD	8.98977e-24	1.17331	0.398	0.272	4.57543e-19	CD8+_C4
FTH1	5.26858e-61	1.13446	0.956	0.939	2.6815e-56	CD8+_C4
RPL36A	2.34366e-42	1.13354	0.613	0.475	1.19283e-37	CD8+_C4
S100A10	4.42878e-32	1.12618	0.641	0.54	2.25407e-27	CD8+_C4
MIF	1.46286e-46	1.10757	0.679	0.552	7.44536e-42	CD8+_C4
RPS21	3.53949e-105	1.07078	0.946	0.892	1.80146e-100	CD8+_C4
TNFRSF18	1.26109e-35	1.05247	0.21	0.072	6.41843e-31	CD8+_C4
IFITM2	8.70033e-58	1.05244	0.834	0.76	4.42812e-53	CD8+_C4
RPL39	4.8274e-127	1.04318	0.976	0.902	2.45695e-122	CD8+_C4
HSPE1	5.13045e-25	1.03565	0.657	0.582	2.6112e-20	CD8+_C4
SELENOK	1.2744e-17	1.03424	0.484	0.399	6.48618e-13	CD8+_C4
ATP5MPL	1.45985e-07	1.01157	0.277	0.22	0.00743006	CD8+_C4
LINC02446	2.26103e-17	0.99291	0.293	0.173	1.15077e-12	CD8+_C4
GPR174	9.66498e-09	0.98274	0.21	0.144	0.000491909	CD8+_C4
NME2	1.10626e-12	0.955689	0.369	0.289	5.63042e-08	CD8+_C4
RPL17	2.15043e-67	0.950548	0.866	0.724	1.09448e-62	CD8+_C4
ATP5MG	2.4308e-27	0.942492	0.558	0.445	1.23718e-22	CD8+_C4
S100A11	4.54637e-22	0.934342	0.626	0.588	2.31392e-17	CD8+_C4
RPS28	1.8722e-123	0.925836	0.993	0.965	9.52875e-119	CD8+_C4
MT1X	9.56394e-07	0.902282	0.36	0.324	0.0486767	CD8+_C4
POLR2L	7.90866e-16	0.901238	0.491	0.437	4.02519e-11	CD8+_C4
ELOB	3.84504e-13	0.890198	0.428	0.362	1.95697e-08	CD8+_C4
UBB	7.6557e-31	0.879479	0.873	0.884	3.89644e-26	CD8+_C4
SELENOW	7.75504e-06	0.866743	0.283	0.246	0.3947	CD8+_C4
CKLF	1.08111e-08	0.85711	0.415	0.373	0.000550242	CD8+_C4
HSPB1	3.3106e-06	0.851391	0.428	0.4	0.168496	CD8+_C4
TYROBP	8.53907e-06	0.83319	0.129	0.082	0.434604	CD8+_C4
SEC61G	3.86708e-09	0.829263	0.404	0.358	0.000196819	CD8+_C4
ROMO1	2.39592e-06	0.827563	0.335	0.301	0.121943	CD8+_C4
CAPG	5.55203e-15	0.822383	0.286	0.18	2.82576e-10	CD8+_C4
LGALS1	6.59882e-09	0.817559	0.459	0.405	0.000335853	CD8+_C4
IFITM1	2.9662e-47	0.807824	0.866	0.641	1.50968e-42	CD8+_C4
PET100	0.000300617	0.802248	0.283	0.261	1	CD8+_C4
NDUFS5	3.46366e-13	0.779364	0.56	0.558	1.76287e-08	CD8+_C4
TMSB10	5.35317e-71	0.77904	0.99	0.961	2.72455e-66	CD8+_C4
FAM177A1	7.63823e-05	0.776627	0.403	0.407	1	CD8+_C4
CYTOR	0.00162866	0.763389	0.257	0.238	1	CD8+_C4
ATP5MF	9.03825e-07	0.760381	0.332	0.29	0.0460011	CD8+_C4
MT-ND3	4.39519e-36	0.741064	0.865	0.811	2.23698e-31	CD8+_C4
TAGLN2	1.95033e-14	0.734323	0.555	0.52	9.92638e-10	CD8+_C4
RPL36	2.1702e-61	0.731869	0.936	0.911	1.10455e-56	CD8+_C4
RPL37	1.15704e-76	0.727559	0.964	0.952	5.88887e-72	CD8+_C4
C4orf48	0.00285991	0.71681	0.23	0.205	1	CD8+_C4
KIR3DL2	1.87505e-40	0.712465	0.105	0.019	9.54323e-36	CD8+_C4
DCXR	0.00833127	0.708107	0.242	0.224	1	CD8+_C4
DYNLL1	1.44745e-07	0.70802	0.553	0.572	0.00736695	CD8+_C4
NCR3	1.80968e-36	0.70136	0.142	0.036	9.21053e-32	CD8+_C4
NDUFA3	0.000641407	0.700539	0.355	0.358	1	CD8+_C4
ATP5MC2	2.69304e-15	0.695511	0.538	0.461	1.37065e-10	CD8+_C4
NDUFA13	0.0048289	0.688908	0.303	0.305	1	CD8+_C4
RPS27	3.92053e-92	0.688712	0.995	0.986	1.99539e-87	CD8+_C4
C1orf162	4.2114e-22	0.681256	0.113	0.035	2.14344e-17	CD8+_C4
RPL28	7.08975e-91	0.673713	1	0.987	3.6084e-86	CD8+_C4
TMEM258	0.000188063	0.669604	0.408	0.424	1	CD8+_C4
TMA7	5.69625e-22	0.668199	0.719	0.733	2.89916e-17	CD8+_C4
LMNA	7.69419e-10	0.661721	0.303	0.214	3.91604e-05	CD8+_C4
RPS29	1.22991e-55	0.660153	0.964	0.942	6.25977e-51	CD8+_C4
HSPA1A	1.1849e-26	0.656094	0.628	0.443	6.03067e-22	CD8+_C4
DDT	0.00116256	0.6476	0.217	0.186	1	CD8+_C4
ATP6V0C	0.00013354	0.623455	0.406	0.4	1	CD8+_C4
RPS12	1.71541e-80	0.622477	0.997	0.981	8.73074e-76	CD8+_C4
CTSW	3.1565e-06	0.613537	0.518	0.558	0.160653	CD8+_C4
HOPX	0.000679049	0.603458	0.271	0.235	1	CD8+_C4
TRAPPC5	3.67847e-05	0.59913	0.124	0.081	1	CD8+_C4
COPS9	0.00220924	0.598647	0.217	0.188	1	CD8+_C4
CD7	1.04888e-09	0.589378	0.623	0.661	5.33836e-05	CD8+_C4
SOCS1	0.00133525	0.575335	0.315	0.295	1	CD8+_C4
EMP3	0.00919981	0.574022	0.46	0.509	1	CD8+_C4
GNG5	0.009002	0.572951	0.415	0.45	1	CD8+_C4
RPL22	6.24106e-24	0.571942	0.775	0.798	3.17645e-19	CD8+_C4
IFI27	4.91893e-05	0.571673	0.203	0.148	1	CD8+_C4
XCL2	7.86882e-05	0.566391	0.215	0.163	1	CD8+_C4
LDHA	3.21291e-10	0.556983	0.643	0.672	1.63524e-05	CD8+_C4
UQCR11	6.11963e-05	0.555258	0.521	0.562	1	CD8+_C4
UBL5	0.000332298	0.540011	0.538	0.607	1	CD8+_C4
RPL38	1.67094e-28	0.536615	0.851	0.829	8.50441e-24	CD8+_C4
A1BG	0.00304249	0.529165	0.129	0.096	1	CD8+_C4
RGCC	4.2595e-06	0.528811	0.641	0.65	0.216792	CD8+_C4
RPLP1	6.55306e-68	0.525442	0.998	0.991	3.33524e-63	CD8+_C4
RPL30	1.91487e-58	0.523734	0.992	0.972	9.74595e-54	CD8+_C4
RPL29	4.33799e-34	0.519156	0.914	0.895	2.20787e-29	CD8+_C4
RACK1	2.39812e-17	0.518512	0.728	0.624	1.22055e-12	CD8+_C4
RPL37A	2.0063e-32	0.512176	0.904	0.907	1.02113e-27	CD8+_C4
NR4A1	0.00456712	0.507705	0.213	0.181	1	CD8+_C4
CD52	2.83084e-20	0.506042	0.848	0.848	1.44079e-15	CD8+_C4
RPL32	7.22632e-44	0.496099	0.983	0.954	3.67791e-39	CD8+_C4

## Sheet: CD8+_C5
Supplementary table 6. top100 up-DEGs of tumor-infiltrating CD8+ T-cells identified in integrated datasets (Lei et al.) (relate to Supplementary Figure 13)
gene	p-vaule	avg_log2FC	pct.1	pct.2	adjusted p-vaule	cluster
IFIT2	0	2.78633	0.564	0.051	0	CD8+_C5
IFIT3	0	2.7441	0.696	0.073	0	CD8+_C5
IFIT1	0	2.44653	0.688	0.088	0	CD8+_C5
RSAD2	8.5418e-286	2.35426	0.633	0.098	4.34743e-281	CD8+_C5
OASL	1.4744e-153	2.34201	0.811	0.352	7.50411e-149	CD8+_C5
ISG15	1.98203e-207	2.31138	0.961	0.527	1.00877e-202	CD8+_C5
MX1	2.78061e-202	2.26844	0.889	0.338	1.41522e-197	CD8+_C5
IFI6	3.46419e-182	2.00355	0.896	0.389	1.76314e-177	CD8+_C5
MX2	1.78104e-170	1.86689	0.612	0.149	9.06477e-166	CD8+_C5
HERC5	1.83057e-201	1.86397	0.594	0.12	9.31687e-197	CD8+_C5
CD38	5.12137e-144	1.85168	0.638	0.191	2.60657e-139	CD8+_C5
ISG20	2.23758e-146	1.77288	0.918	0.569	1.13884e-141	CD8+_C5
CMPK2	1.34601e-239	1.77106	0.531	0.077	6.85067e-235	CD8+_C5
OAS1	5.04638e-174	1.73141	0.627	0.154	2.56841e-169	CD8+_C5
PLSCR1	5.50908e-138	1.71456	0.694	0.241	2.8039e-133	CD8+_C5
CXCL13	8.49736e-90	1.63186	0.742	0.333	4.32482e-85	CD8+_C5
EPSTI1	1.70778e-127	1.60184	0.746	0.301	8.69192e-123	CD8+_C5
USP18	1.72448e-177	1.57378	0.54	0.109	8.77692e-173	CD8+_C5
SAT1	5.42047e-52	1.53321	0.774	0.553	2.7588e-47	CD8+_C5
STAT1	1.18068e-92	1.50521	0.694	0.315	6.00917e-88	CD8+_C5
IFI44L	4.87277e-121	1.50401	0.64	0.208	2.48004e-116	CD8+_C5
TNFSF10	5.69377e-70	1.4676	0.425	0.142	2.8979e-65	CD8+_C5
LY6E	8.34835e-126	1.38058	0.954	0.655	4.24898e-121	CD8+_C5
SAMD9L	1.00216e-90	1.37047	0.536	0.184	5.1006e-86	CD8+_C5
NT5C3A	1.46803e-81	1.36767	0.51	0.178	7.4717e-77	CD8+_C5
OAS3	8.99269e-117	1.35326	0.445	0.103	4.57692e-112	CD8+_C5
IRF7	3.75105e-87	1.34765	0.633	0.265	1.90913e-82	CD8+_C5
IFI44	3.19781e-108	1.34289	0.495	0.132	1.62756e-103	CD8+_C5
IFITM1	4.11674e-90	1.3161	0.883	0.643	2.09526e-85	CD8+_C5
UBE2L6	1.01883e-80	1.28537	0.72	0.388	5.18542e-76	CD8+_C5
LGALS9	4.54709e-101	1.2836	0.473	0.131	2.31429e-96	CD8+_C5
TRIM22	6.27201e-77	1.27024	0.657	0.301	3.1922e-72	CD8+_C5
MT2A	2.14842e-75	1.26898	0.866	0.562	1.09346e-70	CD8+_C5
IFI35	6.84006e-70	1.25273	0.51	0.201	3.48131e-65	CD8+_C5
IFI27	3.50592e-11	1.22865	0.247	0.147	1.78437e-06	CD8+_C5
XAF1	5.08095e-74	1.18151	0.64	0.282	2.586e-69	CD8+_C5
ZBP1	8.06802e-69	1.17769	0.384	0.117	4.1063e-64	CD8+_C5
IFIH1	3.15326e-117	1.17655	0.373	0.072	1.60488e-112	CD8+_C5
EIF2AK2	2.63658e-73	1.15652	0.56	0.22	1.34191e-68	CD8+_C5
LAP3	7.79353e-63	1.14624	0.508	0.208	3.9666e-58	CD8+_C5
IFITM3	2.28691e-44	1.10939	0.51	0.244	1.16395e-39	CD8+_C5
SPATS2L	5.62658e-55	1.1071	0.436	0.166	2.8637e-50	CD8+_C5
GBP1	1.96514e-64	1.09961	0.456	0.164	1.00018e-59	CD8+_C5
BST2	8.33611e-73	1.09001	0.781	0.439	4.24275e-68	CD8+_C5
LAG3	1.98911e-62	1.0734	0.787	0.482	1.01238e-57	CD8+_C5
DDX58	5.03174e-71	1.05831	0.338	0.091	2.56096e-66	CD8+_C5
HSH2D	3.69503e-76	1.05241	0.345	0.089	1.88062e-71	CD8+_C5
PARP9	5.77901e-76	1.03928	0.449	0.144	2.94129e-71	CD8+_C5
PPM1K	2.96433e-57	1.03311	0.499	0.208	1.50873e-52	CD8+_C5
SP100	3.14353e-51	1.02259	0.659	0.377	1.59993e-46	CD8+_C5
PMAIP1	5.08487e-26	1.00527	0.46	0.26	2.58799e-21	CD8+_C5
HELZ2	3.77762e-47	0.999268	0.297	0.094	1.92266e-42	CD8+_C5
OAS2	3.80489e-41	0.983681	0.358	0.141	1.93653e-36	CD8+_C5
SP110	2.21176e-55	0.970529	0.544	0.246	1.1257e-50	CD8+_C5
DRAP1	2.98355e-52	0.953013	0.772	0.533	1.51851e-47	CD8+_C5
SAMD9	6.77096e-46	0.946897	0.388	0.151	3.44615e-41	CD8+_C5
IFI16	5.50343e-49	0.94306	0.646	0.354	2.80102e-44	CD8+_C5
PARP14	3.32594e-37	0.936394	0.364	0.154	1.69277e-32	CD8+_C5
ZNFX1	8.01916e-42	0.934202	0.358	0.138	4.08143e-37	CD8+_C5
DUSP5	2.50327e-34	0.888319	0.577	0.322	1.27406e-29	CD8+_C5
COX5A	9.79249e-31	0.884888	0.618	0.42	4.98399e-26	CD8+_C5
NMI	2.8903e-36	0.884825	0.338	0.14	1.47105e-31	CD8+_C5
TRAFD1	6.3244e-52	0.876653	0.297	0.088	3.21887e-47	CD8+_C5
GBP5	4.63545e-40	0.868575	0.525	0.266	2.35926e-35	CD8+_C5
LAMP3	3.14496e-95	0.865227	0.2	0.025	1.60066e-90	CD8+_C5
SP140	6.90531e-35	0.854588	0.421	0.199	3.51453e-30	CD8+_C5
DDX60L	1.39661e-56	0.847962	0.295	0.081	7.1082e-52	CD8+_C5
CHST12	7.9277e-34	0.842277	0.547	0.316	4.03488e-29	CD8+_C5
CARD16	4.7903e-37	0.827425	0.564	0.315	2.43807e-32	CD8+_C5
HSPA1A	1.7534e-24	0.820151	0.666	0.444	8.92409e-20	CD8+_C5
PHF11	1.55932e-33	0.81376	0.434	0.211	7.93632e-29	CD8+_C5
GBP4	7.76662e-29	0.812183	0.302	0.13	3.9529e-24	CD8+_C5
RARRES3	4.95785e-41	0.807633	0.844	0.69	2.52335e-36	CD8+_C5
RGS2	2.03602e-30	0.80075	0.725	0.504	1.03625e-25	CD8+_C5
DDX60	9.10105e-37	0.800309	0.306	0.114	4.63207e-32	CD8+_C5
TRANK1	7.01008e-44	0.791965	0.317	0.107	3.56785e-39	CD8+_C5
C19orf66	1.08752e-29	0.786621	0.414	0.21	5.53506e-25	CD8+_C5
RGS1	3.55329e-41	0.780971	0.911	0.715	1.80848e-36	CD8+_C5
IFITM2	9.59075e-50	0.775748	0.909	0.757	4.88131e-45	CD8+_C5
PML	1.73789e-33	0.76215	0.269	0.098	8.84516e-29	CD8+_C5
CD69	1.34351e-19	0.762046	0.774	0.611	6.83792e-15	CD8+_C5
NUB1	1.57717e-26	0.755433	0.358	0.174	8.02716e-22	CD8+_C5
ADAR	8.46349e-29	0.746803	0.562	0.34	4.30758e-24	CD8+_C5
RNF213	5.47268e-34	0.742774	0.716	0.486	2.78537e-29	CD8+_C5
NFKBIZ	4.70647e-20	0.739885	0.36	0.198	2.39541e-15	CD8+_C5
PNPT1	7.83069e-48	0.731302	0.219	0.054	3.98551e-43	CD8+_C5
TAP1	1.24557e-29	0.724312	0.612	0.402	6.33946e-25	CD8+_C5
ODF2L	1.83257e-20	0.724151	0.293	0.144	9.32706e-16	CD8+_C5
PARP12	7.05113e-32	0.719313	0.258	0.095	3.58874e-27	CD8+_C5
CALCOCO2	1.76924e-20	0.717681	0.371	0.2	9.00471e-16	CD8+_C5
DNAJB1	1.12002e-16	0.714164	0.803	0.707	5.70046e-12	CD8+_C5
IFIT5	5.20001e-44	0.711998	0.226	0.061	2.6466e-39	CD8+_C5
MYL12A	2.58561e-40	0.687146	0.924	0.807	1.31597e-35	CD8+_C5
CTLA4	1.57838e-22	0.686174	0.412	0.227	8.03332e-18	CD8+_C5
TMEM140	2.39222e-26	0.685646	0.243	0.095	1.21754e-21	CD8+_C5
STAT2	1.76571e-33	0.678058	0.215	0.067	8.98677e-29	CD8+_C5
APOL6	1.09634e-24	0.668287	0.375	0.194	5.57992e-20	CD8+_C5
ETV7	1.78376e-36	0.658284	0.18	0.047	9.07863e-32	CD8+_C5
PSMB9	1.53289e-34	0.651929	0.829	0.677	7.80182e-30	CD8+_C5
HSP90AA1	1.90411e-26	0.649062	0.928	0.864	9.69115e-22	CD8+_C5

## Sheet: CD8+_C6
Supplementary table 6. top100 up-DEGs of tumor-infiltrating CD8+ T-cells identified in integrated datasets (Lei et al.) (relate to Supplementary Figure 13)
gene	p-vaule	avg_log2FC	pct.1	pct.2	adjusted p-vaule	cluster
TNFRSF18	7.94521e-298	2.08814	0.547	0.059	4.0438e-293	CD8+_C6
KRT86	3.16366e-170	2.02821	0.54	0.104	1.61018e-165	CD8+_C6
TNFRSF9	6.45533e-86	1.52788	0.551	0.186	3.2855e-81	CD8+_C6
TNFRSF4	1.67713e-97	1.47196	0.186	0.02	8.53593e-93	CD8+_C6
PKM	2.19479e-71	1.3539	0.805	0.457	1.11706e-66	CD8+_C6
XCL1	8.32872e-19	1.35114	0.291	0.141	4.23899e-14	CD8+_C6
FOXP3	5.09648e-122	1.32621	0.121	0.005	2.5939e-117	CD8+_C6
GEM	3.28034e-73	1.32504	0.5	0.161	1.66956e-68	CD8+_C6
CXCL13	6.54758e-43	1.30774	0.647	0.339	3.33245e-38	CD8+_C6
ID3	3.42608e-52	1.24726	0.395	0.134	1.74374e-47	CD8+_C6
PIM3	1.05189e-41	1.11579	0.516	0.25	5.35369e-37	CD8+_C6
GAPDH	2.85501e-82	1.11492	0.986	0.924	1.45309e-77	CD8+_C6
IL2RA	4.91461e-114	1.11285	0.126	0.006	2.50134e-109	CD8+_C6
XCL2	4.35987e-15	1.10018	0.3	0.16	2.219e-10	CD8+_C6
PHLDA1	3.0222e-57	1.08476	0.588	0.246	1.53818e-52	CD8+_C6
GZMB	2.68698e-26	1.07604	0.716	0.5	1.36756e-21	CD8+_C6
BATF	1.61264e-38	1.06045	0.5	0.237	8.20769e-34	CD8+_C6
LAYN	1.59805e-98	1.05362	0.33	0.061	8.13342e-94	CD8+_C6
CRTAM	2.36611e-12	1.04391	0.421	0.29	1.20425e-07	CD8+_C6
RBPJ	5.33e-64	1.02605	0.691	0.309	2.71275e-59	CD8+_C6
CTLA4	4.40308e-45	1.01091	0.526	0.222	2.24099e-40	CD8+_C6
CD82	2.79416e-43	0.989762	0.584	0.285	1.42212e-38	CD8+_C6
TBC1D4	8.67345e-56	0.98383	0.253	0.059	4.41444e-51	CD8+_C6
PDLIM4	1.64313e-111	0.942506	0.26	0.034	8.36287e-107	CD8+_C6
ENTPD1	7.84642e-93	0.93228	0.307	0.055	3.99351e-88	CD8+_C6
BIRC3	1.04201e-24	0.916899	0.612	0.381	5.30342e-20	CD8+_C6
TIGIT	1.49134e-49	0.914515	0.737	0.393	7.59033e-45	CD8+_C6
LTB	0.000410055	0.910846	0.326	0.258	1	CD8+_C6
NPW	4.77938e-92	0.891322	0.144	0.012	2.43251e-87	CD8+_C6
SNX9	3.81973e-56	0.872727	0.479	0.173	1.94409e-51	CD8+_C6
GADD45G	1.9112e-64	0.870935	0.216	0.039	9.72724e-60	CD8+_C6
HLA.A	0.00041979	0.869794	0.172	0.122	1	CD8+_C6
GNG4	3.34324e-73	0.86176	0.191	0.028	1.70158e-68	CD8+_C6
MIR155HG	3.55414e-32	0.846863	0.312	0.116	1.80891e-27	CD8+_C6
MAP2K3	1.55961e-30	0.8429	0.398	0.172	7.93781e-26	CD8+_C6
PIM2	2.25459e-06	0.8404	0.235	0.153	0.114749	CD8+_C6
SYNGR2	2.43385e-34	0.83902	0.53	0.264	1.23873e-29	CD8+_C6
PARK7	8.59144e-42	0.81381	0.791	0.506	4.3727e-37	CD8+_C6
TNFRSF1B	6.61786e-21	0.805122	0.591	0.362	3.36822e-16	CD8+_C6
KRT81	5.54969e-54	0.793265	0.14	0.02	2.82457e-49	CD8+_C6
ZBED2	9.28507e-72	0.775759	0.172	0.023	4.72573e-67	CD8+_C6
PGAM1	3.24448e-30	0.758887	0.67	0.396	1.65131e-25	CD8+_C6
CHN1	1.43239e-69	0.74952	0.219	0.037	7.29028e-65	CD8+_C6
SOX4	7.78731e-12	0.748253	0.13	0.053	3.96343e-07	CD8+_C6
DNPH1	5.04418e-36	0.738056	0.407	0.169	2.56729e-31	CD8+_C6
RGS16	2.34283e-22	0.705493	0.17	0.056	1.19241e-17	CD8+_C6
TPI1	6.15562e-29	0.705208	0.765	0.571	3.13296e-24	CD8+_C6
NMB	4.80557e-24	0.703869	0.156	0.046	2.44584e-19	CD8+_C6
IL2RB	4.99763e-24	0.697688	0.577	0.334	2.54359e-19	CD8+_C6
C9orf16	1.6106e-26	0.693457	0.619	0.39	8.1973e-22	CD8+_C6
CCND2	1.91248e-23	0.692092	0.514	0.291	9.73375e-19	CD8+_C6
GBP2	1.55238e-21	0.691489	0.451	0.244	7.90097e-17	CD8+_C6
CD7	3.74982e-31	0.684381	0.856	0.65	1.90851e-26	CD8+_C6
IL21R	2.28365e-25	0.684011	0.358	0.161	1.16229e-20	CD8+_C6
ENO1	6.38153e-22	0.676092	0.716	0.498	3.24794e-17	CD8+_C6
AC133644.2	1.8533e-27	0.674198	0.116	0.026	9.43254e-23	CD8+_C6
VCAM1	5.28403e-16	0.670482	0.353	0.195	2.68936e-11	CD8+_C6
REL	3.04809e-17	0.654874	0.647	0.455	1.55136e-12	CD8+_C6
LAIR2	3.88405e-26	0.652628	0.126	0.031	1.97683e-21	CD8+_C6
CAMK1	1.60427e-82	0.643845	0.219	0.032	8.16509e-78	CD8+_C6
NDFIP2	1.13911e-31	0.643582	0.328	0.127	5.79761e-27	CD8+_C6
HLA.B	0.00120796	0.642069	0.172	0.123	1	CD8+_C6
NFKBIZ	1.18147e-24	0.636694	0.412	0.196	6.0132e-20	CD8+_C6
RANBP1	1.03462e-26	0.636303	0.474	0.24	5.26581e-22	CD8+_C6
CTSW	1.42967e-16	0.63609	0.7	0.549	7.27644e-12	CD8+_C6
DUSP4	1.11506e-28	0.630153	0.851	0.581	5.67522e-24	CD8+_C6
NINJ1	1.57471e-31	0.62774	0.335	0.131	8.01463e-27	CD8+_C6
TSPAN17	1.44473e-38	0.613806	0.277	0.086	7.35307e-34	CD8+_C6
STAT3	7.47034e-24	0.606819	0.64	0.407	3.8021e-19	CD8+_C6
SRGAP3	7.04735e-42	0.594324	0.237	0.063	3.58682e-37	CD8+_C6
FKBP1A	1.73114e-28	0.588555	0.67	0.398	8.81081e-24	CD8+_C6
CLECL1	2.85586e-28	0.586241	0.172	0.049	1.45352e-23	CD8+_C6
HSPB1	6.22067e-19	0.584675	0.614	0.392	3.16607e-14	CD8+_C6
CARD16	5.15455e-14	0.583547	0.505	0.318	2.62346e-09	CD8+_C6
ALOX5AP	2.61833e-13	0.582633	0.663	0.519	1.33263e-08	CD8+_C6
CXCR6	2.44517e-20	0.581676	0.456	0.249	1.2445e-15	CD8+_C6
TNFSF4	3.65729e-40	0.579005	0.2	0.049	1.86141e-35	CD8+_C6
LINC01480	8.0052e-62	0.573234	0.135	0.016	4.07433e-57	CD8+_C6
LRRN3	1.51723e-61	0.570068	0.144	0.019	7.72211e-57	CD8+_C6
LINC01281	2.94069e-114	0.568486	0.107	0.004	1.49669e-109	CD8+_C6
RELB	5.05591e-24	0.566908	0.402	0.195	2.57325e-19	CD8+_C6
SDC4	6.88541e-45	0.563448	0.137	0.023	3.5044e-40	CD8+_C6
TRAF1	4.89251e-28	0.560956	0.305	0.12	2.49009e-23	CD8+_C6
KIR2DL4	4.15041e-29	0.555914	0.165	0.044	2.11239e-24	CD8+_C6
SEC14L1	3.68171e-22	0.555592	0.256	0.105	1.87384e-17	CD8+_C6
IKZF4	3.00406e-44	0.548814	0.105	0.014	1.52895e-39	CD8+_C6
RGCC	4.93713e-11	0.54569	0.758	0.645	2.5128e-06	CD8+_C6
DBN1	1.8472e-40	0.540192	0.188	0.044	9.40152e-36	CD8+_C6
ACP5	2.79144e-16	0.540119	0.374	0.204	1.42073e-11	CD8+_C6
IFI27	2.59645e-05	0.532313	0.223	0.148	1	CD8+_C6
PMAIP1	5.89961e-17	0.529517	0.458	0.261	3.00267e-12	CD8+_C6
AC002331.1	1.17598e-22	0.527027	0.107	0.026	5.98525e-18	CD8+_C6
LASP1	1.65246e-15	0.523515	0.37	0.202	8.41038e-11	CD8+_C6
MAGEH1	6.5376e-31	0.520309	0.133	0.029	3.32738e-26	CD8+_C6
SQLE	1.28206e-33	0.520209	0.219	0.065	6.52518e-29	CD8+_C6
MYO1E	9.46059e-38	0.516719	0.147	0.03	4.81506e-33	CD8+_C6
NR3C1	1.6945e-20	0.515741	0.651	0.41	8.62433e-16	CD8+_C6
ZC3H12A	2.31043e-21	0.512131	0.326	0.151	1.17591e-16	CD8+_C6
HMOX1	5.22183e-22	0.51096	0.228	0.087	2.6577e-17	CD8+_C6
PRNP	1.41162e-18	0.50933	0.321	0.154	7.1846e-14	CD8+_C6

## Sheet: CD8+_C7
Supplementary table 6. top100 up-DEGs of tumor-infiltrating CD8+ T-cells identified in integrated datasets (Lei et al.) (relate to Supplementary Figure 13)
gene	p-vaule	avg_log2FC	pct.1	pct.2	adjusted p-vaule	cluster
FGFBP2	0	3.641	0.844	0.018	0	CD8+_C7
FCGR3A	2.21103e-264	1.96425	0.413	0.029	1.12533e-259	CD8+_C7
GNLY	4.98571e-159	1.81078	0.714	0.159	2.53753e-154	CD8+_C7
PLAC8	3.38487e-261	1.8054	0.445	0.036	1.72276e-256	CD8+_C7
GZMH	1.09437e-107	1.55787	0.926	0.489	5.5699e-103	CD8+_C7
TRGC2	8.80523e-70	1.42276	0.472	0.137	4.48151e-65	CD8+_C7
SPON2	1.64006e-125	1.37842	0.283	0.03	8.34725e-121	CD8+_C7
GNB2L1	1.56151e-73	1.35851	0.681	0.246	7.94745e-69	CD8+_C7
NKG7	2.38084e-107	1.33649	0.976	0.824	1.21175e-102	CD8+_C7
S1PR5	0	1.33168	0.33	0.012	0	CD8+_C7
KLRD1	1.47889e-77	1.31275	0.637	0.219	7.52694e-73	CD8+_C7
CX3CR1	0	1.25066	0.254	0.005	0	CD8+_C7
PRSS23	2.46454e-221	1.24667	0.277	0.014	1.25435e-216	CD8+_C7
MALAT1	3.44656e-52	1.22826	0.994	0.993	1.75416e-47	CD8+_C7
ADGRG1	1.15315e-53	1.19157	0.354	0.097	5.86907e-49	CD8+_C7
GLTSCR2	3.92423e-62	1.16665	0.619	0.231	1.99728e-57	CD8+_C7
RPL7	2.03098e-64	1.14505	0.935	0.767	1.03369e-59	CD8+_C7
KLRF1	2.51487e-189	1.1126	0.171	0.005	1.27997e-184	CD8+_C7
PLEK	6.17384e-72	1.11217	0.389	0.092	3.14224e-67	CD8+_C7
RPL21	7.19908e-67	1.10123	0.962	0.89	3.66404e-62	CD8+_C7
RPS4Y1	2.77087e-57	1.09121	0.552	0.192	1.41026e-52	CD8+_C7
C19orf43	4.04042e-48	1.04048	0.454	0.159	2.05641e-43	CD8+_C7
PRF1	4.13788e-27	0.982212	0.72	0.455	2.10602e-22	CD8+_C7
RPS17	6.30355e-44	0.980364	0.888	0.647	3.20826e-39	CD8+_C7
C1orf21	4.49187e-87	0.958078	0.304	0.05	2.28618e-82	CD8+_C7
KLRG1	4.43117e-45	0.949886	0.395	0.13	2.25529e-40	CD8+_C7
EFHD2	2.48526e-31	0.924884	0.522	0.268	1.2649e-26	CD8+_C7
FGR	2.46061e-105	0.921103	0.209	0.019	1.25235e-100	CD8+_C7
RPS20	3.09924e-40	0.896356	0.909	0.726	1.57739e-35	CD8+_C7
MYO1F	6.36027e-34	0.876036	0.463	0.201	3.23712e-29	CD8+_C7
BIN2	4.18791e-37	0.871968	0.563	0.265	2.13148e-32	CD8+_C7
RPL13A	2.34013e-44	0.867147	0.971	0.913	1.19103e-39	CD8+_C7
RORA	8.65346e-43	0.865749	0.422	0.148	4.40426e-38	CD8+_C7
FCRL6	5.02075e-48	0.863049	0.271	0.065	2.55536e-43	CD8+_C7
MT-ND4	6.22478e-32	0.856704	0.853	0.71	3.16817e-27	CD8+_C7
C9orf142	2.2612e-46	0.853495	0.333	0.093	1.15086e-41	CD8+_C7
S100A4	1.04586e-45	0.845011	0.941	0.749	5.323e-41	CD8+_C7
DSTN	6.26707e-20	0.842966	0.342	0.161	3.18969e-15	CD8+_C7
RPL3	4.5773e-70	0.841522	0.991	0.93	2.32966e-65	CD8+_C7
TTC38	1.00343e-46	0.838632	0.233	0.051	5.10703e-42	CD8+_C7
RPS10	1.83408e-39	0.838203	0.855	0.607	9.33472e-35	CD8+_C7
TGFBR3	8.07839e-44	0.838027	0.215	0.046	4.11158e-39	CD8+_C7
KLF3	1.68717e-56	0.830632	0.274	0.058	8.58704e-52	CD8+_C7
PTGER2	3.28315e-86	0.81486	0.221	0.026	1.67099e-81	CD8+_C7
TNF	8.38578e-35	0.807543	0.263	0.075	4.26803e-30	CD8+_C7
RPL31	7.50662e-43	0.795321	0.947	0.832	3.82057e-38	CD8+_C7
LYAR	2.15636e-33	0.794037	0.457	0.196	1.0975e-28	CD8+_C7
RP5-1171I10.5	9.43057e-47	0.787919	0.215	0.043	4.79978e-42	CD8+_C7
KLRB1	1.029e-12	0.778557	0.251	0.122	5.23721e-08	CD8+_C7
RPL27A	6.94537e-41	0.773736	0.971	0.838	3.53492e-36	CD8+_C7
FLNA	1.13189e-21	0.767095	0.599	0.364	5.76088e-17	CD8+_C7
LGALS1	4.39802e-28	0.765981	0.676	0.399	2.23842e-23	CD8+_C7
C10orf54	9.08897e-51	0.745971	0.236	0.048	4.62592e-46	CD8+_C7
ATP5E	2.05692e-36	0.734705	0.681	0.31	1.04689e-31	CD8+_C7
ADRB2	1.55031e-52	0.730931	0.209	0.038	7.89048e-48	CD8+_C7
ASCL2	1.77956e-174	0.720662	0.147	0.004	9.05727e-170	CD8+_C7
ATP5G2	5.06773e-34	0.716655	0.54	0.231	2.57927e-29	CD8+_C7
TYROBP	7.209e-16	0.714653	0.204	0.08	3.66909e-11	CD8+_C7
PATL2	8.46433e-30	0.700503	0.218	0.062	4.30801e-25	CD8+_C7
FAM65B	3.86392e-47	0.700065	0.218	0.044	1.96658e-42	CD8+_C7
ATP5O	1.84313e-22	0.69254	0.313	0.125	9.38077e-18	CD8+_C7
IGKC	8.51711e-15	0.692205	0.431	0.243	4.33487e-10	CD8+_C7
MYO1G	3.29534e-21	0.68682	0.392	0.194	1.6772e-16	CD8+_C7
VAMP2	1.38511e-23	0.671505	0.513	0.275	7.04964e-19	CD8+_C7
HOPX	5.55784e-21	0.669321	0.454	0.23	2.82872e-16	CD8+_C7
ARPC4	1.43771e-20	0.664508	0.44	0.232	7.31737e-16	CD8+_C7
RPS6	1.35026e-51	0.659086	0.985	0.943	6.8723e-47	CD8+_C7
ATP5L	2.40135e-34	0.657506	0.599	0.258	1.22219e-29	CD8+_C7
IER2	6.13673e-23	0.649207	0.699	0.449	3.12335e-18	CD8+_C7
TCEB2	9.88787e-33	0.641629	0.434	0.169	5.03253e-28	CD8+_C7
MT-ATP6	4.67137e-24	0.641069	0.864	0.749	2.37754e-19	CD8+_C7
C12orf75	6.76872e-20	0.639262	0.555	0.323	3.44501e-15	CD8+_C7
PPP2R5C	3.87569e-15	0.639243	0.549	0.375	1.97257e-10	CD8+_C7
SFTPC	3.69515e-19	0.637881	0.201	0.071	1.88068e-14	CD8+_C7
MATK	1.2355e-23	0.637716	0.375	0.163	6.2882e-19	CD8+_C7
RPS11	3.96435e-31	0.623716	0.953	0.833	2.0177e-26	CD8+_C7
ATP5D	7.52542e-25	0.622471	0.366	0.151	3.83014e-20	CD8+_C7
ZEB2	4.50746e-17	0.619725	0.499	0.294	2.29412e-12	CD8+_C7
ID2	2.36262e-20	0.619295	0.711	0.476	1.20248e-15	CD8+_C7
RPL23A	1.8971e-42	0.615888	0.976	0.941	9.65546e-38	CD8+_C7
PTPN4	1.21122e-17	0.612396	0.289	0.131	6.16465e-13	CD8+_C7
GZMB	3.81624e-36	0.603533	0.847	0.497	1.94232e-31	CD8+_C7
ITGB2	9.61122e-22	0.602921	0.735	0.517	4.89173e-17	CD8+_C7
CMC1	1.12618e-06	0.600925	0.351	0.246	0.0573179	CD8+_C7
LAIR2	6.89405e-31	0.600132	0.147	0.031	3.50879e-26	CD8+_C7
CCND3	6.72011e-17	0.589875	0.504	0.306	3.42027e-12	CD8+_C7
MT-ND2	2.48456e-20	0.586852	0.832	0.71	1.26454e-15	CD8+_C7
EMP3	4.67475e-23	0.586827	0.735	0.498	2.37926e-18	CD8+_C7
MT-CO3	7.34774e-27	0.581846	0.879	0.83	3.73971e-22	CD8+_C7
CEP78	4.81498e-38	0.579579	0.183	0.038	2.45063e-33	CD8+_C7
PIM1	2.47736e-11	0.579201	0.289	0.154	1.26088e-06	CD8+_C7
S100A6	4.13841e-26	0.577002	0.938	0.782	2.10629e-21	CD8+_C7
C20orf24	1.64341e-22	0.576425	0.206	0.067	8.36431e-18	CD8+_C7
LPCAT1	1.13731e-09	0.575846	0.165	0.075	5.78845e-05	CD8+_C7
RPS18	2.60819e-45	0.572887	0.991	0.968	1.32746e-40	CD8+_C7
SSBP3	7.42519e-45	0.568405	0.139	0.02	3.77912e-40	CD8+_C7
C14orf166	4.35076e-17	0.563988	0.233	0.093	2.21436e-12	CD8+_C7
ITGB1	3.89992e-11	0.561636	0.448	0.293	1.9849e-06	CD8+_C7
C14orf2	3.83693e-18	0.560165	0.277	0.117	1.95284e-13	CD8+_C7
RPL9	2.67459e-32	0.554482	0.965	0.911	1.36126e-27	CD8+_C7

## Sheet: CD8+_C8
Supplementary table 6. top100 up-DEGs of tumor-infiltrating CD8+ T-cells identified in integrated datasets (Lei et al.) (relate to Supplementary Figure 13)
gene	p-vaule	avg_log2FC	pct.1	pct.2	adjusted p-vaule	cluster
STMN1	0	3.25963	0.937	0.169	0	CD8+_C8
TUBB	1.42841e-135	2.84083	0.83	0.3	7.27001e-131	CD8+_C8
TUBA1B	9.64059e-101	2.66984	0.881	0.478	4.90668e-96	CD8+_C8
TYMS	0	2.5299	0.716	0.016	0	CD8+_C8
HMGN2	5.15708e-117	2.18887	0.901	0.499	2.62475e-112	CD8+_C8
HMGB2	1.7202e-122	2.09263	0.848	0.336	8.75513e-118	CD8+_C8
HIST1H4C	4.02241e-30	2.03839	0.657	0.38	2.04725e-25	CD8+_C8
UBE2C	0	1.9988	0.418	0.006	0	CD8+_C8
MKI67	0	1.87138	0.525	0.018	0	CD8+_C8
DUT	1.08856e-163	1.77469	0.791	0.198	5.54031e-159	CD8+_C8
CENPF	3.55702e-257	1.69773	0.463	0.038	1.81038e-252	CD8+_C8
NUSAP1	5.35809e-273	1.63918	0.499	0.042	2.72705e-268	CD8+_C8
MCM7	0	1.63782	0.564	0.032	0	CD8+_C8
TOP2A	0	1.60973	0.439	0.013	0	CD8+_C8
HMGB1	5.34444e-89	1.46301	0.979	0.708	2.72011e-84	CD8+_C8
PCLAF	0	1.43664	0.436	0.005	0	CD8+_C8
PCNA	8.33863e-193	1.42259	0.591	0.085	4.24403e-188	CD8+_C8
H2AFZ	2.91597e-85	1.41945	0.919	0.525	1.48411e-80	CD8+_C8
CKS1B	2.86649e-278	1.39688	0.558	0.052	1.45893e-273	CD8+_C8
MCM5	5.09212e-178	1.37757	0.558	0.084	2.59169e-173	CD8+_C8
HIST1H1E	2.32967e-59	1.36177	0.34	0.079	1.18571e-54	CD8+_C8
H2AFV	8.11995e-93	1.34331	0.851	0.362	4.13273e-88	CD8+_C8
HIST1H2AJ	1.12983e-250	1.33927	0.251	0.009	5.75038e-246	CD8+_C8
CDK1	0	1.2984	0.391	0.015	0	CD8+_C8
HIST1H1B	2.10112e-221	1.27343	0.215	0.007	1.06939e-216	CD8+_C8
SMC4	3.93996e-126	1.26566	0.591	0.124	2.00528e-121	CD8+_C8
RANBP1	5.50719e-116	1.2523	0.779	0.232	2.80294e-111	CD8+_C8
CDT1	0	1.25226	0.469	0.005	0	CD8+_C8
TK1	0	1.25187	0.409	0.013	0	CD8+_C8
TMPO	7.97798e-128	1.24817	0.66	0.151	4.06048e-123	CD8+_C8
CCNA2	0	1.2476	0.331	0.011	0	CD8+_C8
CLSPN	0	1.24724	0.463	0.012	0	CD8+_C8
UHRF1	0	1.24071	0.367	0.002	0	CD8+_C8
CXCL13	4.06282e-47	1.22716	0.704	0.34	2.06781e-42	CD8+_C8
TPX2	0	1.20527	0.391	0.017	0	CD8+_C8
ASPM	0	1.15317	0.325	0.006	0	CD8+_C8
GAPDH	4.59557e-103	1.14473	0.994	0.925	2.33896e-98	CD8+_C8
MCM3	8.56448e-168	1.14449	0.49	0.066	4.35898e-163	CD8+_C8
KIFC1	0	1.13704	0.355	0.006	0	CD8+_C8
DEK	7.55841e-81	1.13623	0.803	0.339	3.84693e-76	CD8+_C8
ZWINT	0	1.13176	0.43	0.005	0	CD8+_C8
SMC2	0	1.1292	0.499	0.031	0	CD8+_C8
UBE2T	0	1.12891	0.457	0.025	0	CD8+_C8
DNAJC9	1.30342e-153	1.12866	0.624	0.113	6.63389e-149	CD8+_C8
PTTG1	1.46436e-82	1.12603	0.603	0.171	7.45298e-78	CD8+_C8
RRM2	0	1.09847	0.296	0.002	0	CD8+_C8
KIF22	4.5187e-132	1.09407	0.466	0.075	2.29984e-127	CD8+_C8
BIRC5	0	1.0918	0.322	0.002	0	CD8+_C8
HIST1H2AG	5.93563e-96	1.09104	0.209	0.021	3.021e-91	CD8+_C8
TMEM106C	2.02419e-185	1.07612	0.531	0.069	1.03023e-180	CD8+_C8
ASF1B	0	1.06783	0.409	0.01	0	CD8+_C8
FEN1	4.41815e-301	1.06675	0.427	0.025	2.24866e-296	CD8+_C8
CDC20	0	1.06645	0.239	0.003	0	CD8+_C8
GINS2	0	1.05323	0.382	0.009	0	CD8+_C8
TPI1	4.97684e-68	1.04171	0.919	0.568	2.53301e-63	CD8+_C8
ANP32B	2.00436e-79	1.03841	0.86	0.368	1.02014e-74	CD8+_C8
FABP5	6.42397e-61	1.02574	0.785	0.345	3.26954e-56	CD8+_C8
CENPM	1.82185e-242	1.0205	0.442	0.036	9.27251e-238	CD8+_C8
DHFR	0	1.02001	0.394	0.02	0	CD8+_C8
CCNB2	0	1.0164	0.275	0.003	0	CD8+_C8
CDKN3	1.3826e-268	1.0039	0.331	0.016	7.03688e-264	CD8+_C8
CENPE	1.72916e-231	1.0039	0.299	0.015	8.80074e-227	CD8+_C8
PHF19	1.28903e-197	1.0038	0.525	0.063	6.56063e-193	CD8+_C8
RPA3	8.68877e-103	0.999166	0.639	0.161	4.42223e-98	CD8+_C8
KIAA0101	1.62193e-188	0.997034	0.161	0.004	8.25498e-184	CD8+_C8
ACTB	2.02455e-99	0.99512	1	0.992	1.03041e-94	CD8+_C8
MCM4	0	0.991583	0.412	0.017	0	CD8+_C8
SLC25A5	1.65766e-67	0.991087	0.866	0.442	8.43682e-63	CD8+_C8
MCM2	0	0.983202	0.346	0.012	0	CD8+_C8
DNMT1	2.23836e-111	0.976806	0.651	0.154	1.13923e-106	CD8+_C8
HIST1H3B	1.79767e-300	0.966816	0.188	0.002	9.14944e-296	CD8+_C8
H2AFY	2.33228e-94	0.95911	0.743	0.218	1.18704e-89	CD8+_C8
PLK1	0	0.95561	0.209	0.002	0	CD8+_C8
RAN	6.95883e-67	0.947567	0.913	0.551	3.54177e-62	CD8+_C8
HLA-DRA	2.82169e-46	0.936453	0.86	0.527	1.43613e-41	CD8+_C8
MAD2L1	2.86213e-285	0.936104	0.415	0.025	1.45671e-280	CD8+_C8
CARHSP1	1.18917e-86	0.936087	0.636	0.178	6.0524e-82	CD8+_C8
MT2A	4.9209e-42	0.933216	0.899	0.564	2.50454e-37	CD8+_C8
EZH2	1.98495e-188	0.932171	0.472	0.053	1.01026e-183	CD8+_C8
PKM	2.56181e-56	0.931874	0.881	0.458	1.30386e-51	CD8+_C8
HIST1H2AL	1.83492e-161	0.924151	0.173	0.007	9.33899e-157	CD8+_C8
SMC1A	4.64724e-107	0.919086	0.609	0.139	2.36526e-102	CD8+_C8
CENPU	0	0.918345	0.388	0.01	0	CD8+_C8
SNRPB	1.18472e-64	0.91471	0.872	0.44	6.02975e-60	CD8+_C8
SIVA1	3.41941e-68	0.910672	0.731	0.263	1.74034e-63	CD8+_C8
NUDT1	8.00555e-124	0.910416	0.564	0.108	4.07451e-119	CD8+_C8
ANXA5	6.79152e-58	0.906604	0.854	0.43	3.45661e-53	CD8+_C8
CDCA7	2.03211e-271	0.903891	0.379	0.022	1.03426e-266	CD8+_C8
PPIA	1.41941e-59	0.902012	0.973	0.812	7.22425e-55	CD8+_C8
GTSE1	0	0.894536	0.275	0.001	0	CD8+_C8
GNG5	5.59269e-53	0.885638	0.827	0.435	2.84646e-48	CD8+_C8
ID3	5.34826e-47	0.87582	0.43	0.135	2.72205e-42	CD8+_C8
PFN1	1.33621e-81	0.873272	0.991	0.944	6.8008e-77	CD8+_C8
COX8A	1.90327e-56	0.871832	0.907	0.516	9.68687e-52	CD8+_C8
LMNB1	7.39005e-81	0.869984	0.54	0.136	3.76124e-76	CD8+_C8
CCNB1	5.6564e-193	0.860465	0.218	0.009	2.87888e-188	CD8+_C8
MT1E	4.60101e-55	0.860163	0.561	0.191	2.34173e-50	CD8+_C8
MCM6	7.12875e-112	0.859422	0.475	0.085	3.62825e-107	CD8+_C8
LSM4	9.84157e-92	0.85758	0.63	0.164	5.00897e-87	CD8+_C8
ACTG1	7.21245e-53	0.853885	0.991	0.905	3.67085e-48	CD8+_C8
