# Supplementary material for: CD4+ T cells produce IFN-I to license cDC1s for induction of cytotoxic T-cell activity in human tumors
Source: Cell Mol Immunol. 2024 Feb 21;21(4):374–92. doi: 10.1038/s41423-024-01133-1 (PMC10978876; doi:10.1038/s41423-024-01133-1)
Supplement: Supplementary file 8 — revised suppl. table 7 [file 41423_2024_1133_MOESM8_ESM.xlsx]

## Sheet: CD4+_C0
Supplementary table 7. top100 up-DEGs of tumor-infiltrating T-cells identified in OPSCC cohort (Lei et al.) (related to Figure 8)
gene	p-vaule	avg_log2FC	pct.1	pct.2	adjusted p-vaule	cluster
CDKN1A	0	1.88717	0.668	0.184	0	0
LMNA	0	1.84472	0.762	0.281	0	0
CCL5	3.57647e-103	1.47765	0.294	0.102	6.0149e-99	0
ANXA1	0	1.23899	0.909	0.502	0	0
BHLHE40	1.42847e-179	1.21192	0.537	0.22	2.4024e-175	0
RGCC	2.77552e-234	1.19306	0.827	0.532	4.66787e-230	0
MYADM	3.84008e-201	1.15473	0.657	0.305	6.45825e-197	0
TNFAIP3	0	1.14298	0.984	0.727	0	0
NFKBIA	2.52353e-302	1.00001	0.94	0.689	4.24407e-298	0
KLF10	7.68866e-94	0.94823	0.313	0.12	1.29308e-89	0
NR4A1	4.27382e-68	0.946337	0.329	0.154	7.18771e-64	0
PHLDA1	5.04751e-71	0.931458	0.392	0.206	8.48889e-67	0
HOPX	4.31823e-92	0.929202	0.185	0.041	7.2624e-88	0
GADD45B	4.66487e-120	0.916824	0.624	0.363	7.84538e-116	0
ANXA2	3.35478e-138	0.915898	0.493	0.203	5.64206e-134	0
ATF3	1.12983e-52	0.910503	0.169	0.058	1.90014e-48	0
VIM	0	0.890615	0.999	0.83	0	0
GZMK	3.42053e-47	0.88318	0.157	0.055	5.75264e-43	0
GZMA	6.84621e-71	0.869859	0.224	0.076	1.1514e-66	0
LGALS3	8.95977e-96	0.85953	0.378	0.159	1.50685e-91	0
CREM	9.65181e-90	0.839402	0.512	0.287	1.62324e-85	0
CCR6	9.64823e-82	0.830698	0.314	0.127	1.62264e-77	0
AHNAK	3.2799e-129	0.806104	0.739	0.473	5.51613e-125	0
RGS16	3.72922e-63	0.804034	0.17	0.051	6.27181e-59	0
S100A10	8.96712e-178	0.796024	0.86	0.579	1.50809e-173	0
DUSP2	6.30895e-132	0.794122	0.802	0.577	1.06104e-127	0
ZFP36	0	0.786207	0.993	0.891	0	0
PIM1	1.001e-86	0.785815	0.538	0.313	1.68348e-82	0
ZC3H12A	1.40011e-62	0.778748	0.336	0.171	2.3547e-58	0
TNFSF13B	4.16625e-63	0.772239	0.254	0.104	7.0068e-59	0
IL4I1	2.41575e-63	0.743738	0.172	0.051	4.06281e-59	0
ADGRE5	1.6326e-86	0.743266	0.601	0.382	2.74571e-82	0
TGFB1	2.20713e-85	0.736921	0.494	0.271	3.71195e-81	0
TOB1	2.32404e-59	0.731511	0.391	0.218	3.90857e-55	0
S100A4	9.44481e-181	0.717096	0.923	0.692	1.58843e-176	0
FOSL2	2.93493e-71	0.699682	0.227	0.077	4.93597e-67	0
NINJ1	4.89888e-50	0.698007	0.308	0.162	8.23894e-46	0
PLAUR	9.32341e-72	0.690928	0.137	0.028	1.56801e-67	0
FKBP11	4.59364e-70	0.685358	0.378	0.186	7.72559e-66	0
BIRC3	2.08213e-67	0.683648	0.523	0.321	3.50173e-63	0
MCL1	3.78117e-161	0.68158	0.891	0.703	6.35918e-157	0
CAPG	4.76566e-69	0.678706	0.385	0.19	8.01488e-65	0
PLK3	1.37669e-62	0.675047	0.455	0.268	2.31532e-58	0
TIMP1	1.50646e-71	0.67445	0.444	0.234	2.53356e-67	0
ADAM8	2.59616e-58	0.671847	0.274	0.123	4.36622e-54	0
CSRNP1	1.67723e-116	0.668775	0.785	0.539	2.82076e-112	0
PERP	3.50082e-59	0.665389	0.188	0.063	5.88767e-55	0
PIM3	1.85755e-52	0.661256	0.445	0.279	3.12403e-48	0
GLIPR2	5.2997e-62	0.660628	0.295	0.132	8.91304e-58	0
EMP3	1.60658e-127	0.659582	0.819	0.538	2.70195e-123	0
BCL3	6.13221e-53	0.656093	0.27	0.127	1.03131e-48	0
NKG7	1.02559e-26	0.651984	0.113	0.046	1.72484e-22	0
TAGLN2	2.26904e-173	0.649666	0.925	0.743	3.81607e-169	0
CCL20	3.0187e-31	0.644603	0.119	0.046	5.07685e-27	0
FLNA	4.71978e-73	0.640211	0.552	0.336	7.93772e-69	0
PDE4B	1.61232e-65	0.635347	0.481	0.279	2.7116e-61	0
PER1	2.87718e-61	0.634576	0.404	0.219	4.83884e-57	0
LYAR	7.08054e-48	0.633726	0.215	0.092	1.1908e-43	0
LGALS1	2.48251e-46	0.62946	0.277	0.137	4.17508e-42	0
ARL4A	1.76097e-64	0.628803	0.462	0.265	2.9616e-60	0
TUBB4B	1.3951e-48	0.623047	0.394	0.238	2.34628e-44	0
GATA3	6.70167e-51	0.618311	0.532	0.375	1.12709e-46	0
FAM129A	2.19996e-49	0.618049	0.269	0.13	3.6999e-45	0
TUBB2A	5.67132e-51	0.616771	0.144	0.044	9.53802e-47	0
C12orf75	2.15272e-56	0.613949	0.222	0.087	3.62045e-52	0
PPP1R15B	1.02065e-43	0.6139	0.325	0.183	1.71653e-39	0
S100A6	7.65759e-115	0.606855	0.852	0.647	1.28785e-110	0
RORA	7.66403e-64	0.605041	0.549	0.349	1.28894e-59	0
S100A11	3.91864e-87	0.602991	0.731	0.495	6.59036e-83	0
JUND	4.73567e-60	0.600958	0.541	0.353	7.96444e-56	0
CD83	1.08841e-38	0.599805	0.137	0.05	1.83049e-34	0
CXCR3	1.10677e-35	0.598557	0.257	0.14	1.86136e-31	0
KDM6B	5.04792e-40	0.595422	0.31	0.176	8.4896e-36	0
PLP2	5.28624e-84	0.589733	0.71	0.47	8.8904e-80	0
IL7R	2.91252e-148	0.582564	0.953	0.75	4.89827e-144	0
CTSW	1.41142e-36	0.582335	0.24	0.123	2.37373e-32	0
AC016831.7	1.04027e-65	0.581217	0.635	0.438	1.74952e-61	0
RARA	3.57225e-45	0.579281	0.333	0.187	6.00781e-41	0
PTGER4	4.75001e-86	0.576187	0.785	0.574	7.98856e-82	0
SERTAD1	8.04237e-39	0.57474	0.367	0.228	1.35256e-34	0
KLF2	3.71805e-82	0.573603	0.712	0.437	6.25302e-78	0
DDIT4	7.62899e-70	0.567215	0.768	0.596	1.28304e-65	0
S1PR1	2.43823e-49	0.564315	0.359	0.193	4.10062e-45	0
FOSB	1.15341e-54	0.562183	0.779	0.653	1.93981e-50	0
IRF1	5.15871e-47	0.558156	0.569	0.412	8.67591e-43	0
IER5	9.55418e-37	0.555153	0.2	0.095	1.60682e-32	0
PDE4D	1.03653e-42	0.553154	0.434	0.283	1.74323e-38	0
KDSR	3.93864e-44	0.550926	0.403	0.246	6.62401e-40	0
RUNX3	1.33078e-38	0.54592	0.257	0.134	2.23811e-34	0
SLC7A5	4.38741e-30	0.544249	0.271	0.162	7.37874e-26	0
SAMSN1	7.92289e-42	0.542297	0.369	0.221	1.33247e-37	0
EZR	2.54837e-65	0.542221	0.753	0.607	4.28584e-61	0
MATK	1.60366e-43	0.538128	0.126	0.039	2.69704e-39	0
CDC14A	3.67495e-39	0.537863	0.32	0.182	6.18053e-35	0
SMAD7	2.88874e-38	0.534004	0.144	0.055	4.85828e-34	0
FAM177A1	1.65784e-48	0.529377	0.503	0.333	2.78815e-44	0
ITGB1	6.77603e-44	0.529325	0.473	0.311	1.13959e-39	0
CRIP1	7.24891e-50	0.528797	0.627	0.461	1.21912e-45	0
KLRG1	1.07485e-32	0.527805	0.15	0.064	1.80768e-28	0
NR4A2	8.19604e-54	0.526434	0.68	0.504	1.37841e-49	0

## Sheet: CD4+_C1
Supplementary table 7. top100 up-DEGs of tumor-infiltrating T-cells identified in OPSCC cohort (Lei et al.) (related to Figure 8)
gene	p-vaule	avg_log2FC	pct.1	pct.2	adjusted p-vaule	cluster
SELL	1.61598e-87	0.739127	0.738	0.526	2.71775e-83	1
TXNIP	2.80718e-71	0.663792	0.714	0.529	4.72111e-67	1
AC119396.1	3.8275e-35	0.659453	0.217	0.102	6.4371e-31	1
LINC00861	9.61449e-27	0.628251	0.275	0.164	1.61696e-22	1
KLF2	7.05963e-31	0.5058	0.631	0.498	1.18729e-26	1
FHIT	6.71359e-17	0.493343	0.123	0.061	1.12909e-12	1
BEX3	9.46078e-18	0.470645	0.156	0.084	1.59111e-13	1
HIST1H4C	9.60205e-12	0.469164	0.361	0.301	1.61487e-07	1
C1orf162	3.94524e-16	0.463744	0.353	0.266	6.63511e-12	1
GIMAP1	2.13601e-16	0.4597	0.361	0.279	3.59235e-12	1
HSPA1A	0.00439442	0.447374	0.151	0.128	1	1
LDLRAP1	2.44509e-14	0.443787	0.326	0.243	4.11216e-10	1
GIMAP4	3.59645e-27	0.439317	0.58	0.476	6.0485e-23	1
GIMAP7	2.33685e-29	0.433182	0.635	0.524	3.93012e-25	1
HIST1H1E	2.58564e-07	0.431563	0.271	0.224	0.00434853	1
GSTM1	2.59042e-12	0.420465	0.125	0.072	4.35657e-08	1
HIST1H1D	8.15704e-09	0.418123	0.22	0.164	0.000137185	1
EEF1G	9.9987e-18	0.416481	0.508	0.438	1.68158e-13	1
TRAF3IP3	1.07276e-24	0.411403	0.62	0.547	1.80417e-20	1
AES	1.34092e-22	0.403099	0.611	0.55	2.25515e-18	1
SNHG8	4.09906e-18	0.40293	0.537	0.473	6.89379e-14	1
SIT1	1.87364e-14	0.397947	0.435	0.373	3.15108e-10	1
LEF1	2.6665e-15	0.395311	0.448	0.372	4.48453e-11	1
LDHB	9.14166e-77	0.394311	0.929	0.87	1.53744e-72	1
MAL	2.07613e-15	0.392064	0.429	0.349	3.49164e-11	1
NDUFA3	3.13887e-08	0.384807	0.259	0.21	0.000527896	1
RASGRP2	5.72067e-12	0.383552	0.299	0.227	9.62102e-08	1
LINC02273	4.26796e-11	0.380298	0.2	0.136	7.17786e-07	1
UTY	2.63563e-08	0.368108	0.156	0.108	0.00044326	1
TXK	1.82759e-09	0.36775	0.168	0.114	3.07364e-05	1
CDC25B	4.78098e-08	0.365631	0.313	0.263	0.000804065	1
ADTRP	1.37355e-06	0.364053	0.117	0.079	0.0231004	1
IFITM3	4.17943e-09	0.360766	0.281	0.221	7.02896e-05	1
TOMM7	3.46697e-30	0.357945	0.813	0.797	5.83075e-26	1
EIF1AY	6.31529e-09	0.356269	0.126	0.08	0.00010621	1
THEM4	4.42097e-09	0.354636	0.321	0.267	7.43519e-05	1
NOSIP	1.02136e-12	0.351782	0.519	0.473	1.71772e-08	1
LTB	4.18112e-53	0.351554	0.945	0.873	7.03181e-49	1
SMDT1	6.11665e-14	0.34425	0.533	0.485	1.0287e-09	1
ICAM2	2.30424e-11	0.343242	0.434	0.379	3.87526e-07	1
LIME1	2.38138e-11	0.339106	0.463	0.407	4.005e-07	1
GRAP	5.48292e-07	0.332479	0.16	0.116	0.00922117	1
LUC7L3	2.74645e-06	0.332082	0.24	0.198	0.0461897	1
LPAR6	3.78034e-08	0.330066	0.222	0.167	0.000635777	1
LINC01550	5.21524e-07	0.328897	0.203	0.155	0.00877099	1
RIC3	2.14768e-06	0.327363	0.221	0.176	0.0361197	1
TMEM204	6.27227e-07	0.325173	0.143	0.101	0.0105487	1
AAK1	1.14145e-06	0.324869	0.34	0.3	0.019197	1
NME2	8.66117e-07	0.323522	0.393	0.366	0.0145664	1
LINC00402	3.01544e-09	0.322927	0.19	0.131	5.07136e-05	1
SRSF1	6.11669e-05	0.322226	0.263	0.236	1	1
NPC2	7.69338e-08	0.319816	0.294	0.244	0.00129387	1
SNHG7	3.06901e-05	0.314641	0.272	0.239	0.516146	1
FCMR	6.0406e-13	0.313308	0.582	0.538	1.01591e-08	1
TMA7	8.9448e-18	0.310433	0.711	0.711	1.50434e-13	1
BEX2	5.39416e-06	0.30789	0.199	0.155	0.0907189	1
TRABD2A	6.36709e-05	0.306877	0.181	0.146	1	1
RIPOR2	3.43174e-08	0.304892	0.437	0.403	0.00057715	1
SHISAL2A	2.37877e-05	0.303026	0.16	0.124	0.400061	1
RSL1D1	1.52811e-09	0.302985	0.505	0.482	2.56998e-05	1
ZNF302	4.918e-05	0.302003	0.125	0.093	0.827109	1
EEF1B2	2.87437e-89	0.301501	0.987	0.98	4.83411e-85	1
SEC62	7.80568e-05	0.300993	0.295	0.267	1	1
RNF144A	1.37063e-06	0.298175	0.127	0.088	0.0230513	1
ATP5ME	0.000210965	0.297478	0.204	0.173	1	1
PLSCR3	6.44375e-06	0.293053	0.184	0.145	0.108371	1
EMP3	2.075e-18	0.292719	0.705	0.607	3.48973e-14	1
SELPLG	5.42457e-08	0.290889	0.436	0.398	0.000912305	1
AC026979.2	7.04889e-06	0.29028	0.14	0.101	0.118548	1
TMEM63A	0.000249994	0.290153	0.161	0.131	1	1
PDLIM2	5.34931e-06	0.288174	0.301	0.262	0.0899646	1
AQP3	1.87584e-08	0.285506	0.509	0.47	0.000315479	1
MPHOSPH8	5.88819e-08	0.285307	0.448	0.42	0.000990276	1
CD48	5.88796e-25	0.28503	0.792	0.747	9.90237e-21	1
ZRANB2	0.000476941	0.284353	0.232	0.206	1	1
NOP53	1.06153e-35	0.283891	0.886	0.857	1.78528e-31	1
COX7C	3.96767e-18	0.283557	0.741	0.741	6.67282e-14	1
CHMP7	6.57189e-05	0.281933	0.244	0.209	1	1
THOC3	0.00399763	0.281786	0.241	0.225	1	1
TRAV8-2	0.000580256	0.281242	0.122	0.092	1	1
DPM3	0.000287516	0.279746	0.15	0.12	1	1
PLAC8	8.92868e-06	0.27856	0.231	0.187	0.150163	1
RGL4	0.000126519	0.274769	0.24	0.207	1	1
MTERF4	0.000777442	0.273842	0.245	0.222	1	1
C12orf65	9.8446e-05	0.27384	0.143	0.11	1	1
SLC25A6	3.65162e-36	0.273045	0.902	0.875	6.1413e-32	1
TNFRSF14	5.6009e-09	0.271901	0.491	0.46	9.41959e-05	1
TRBV20-1	0.00482247	0.271639	0.144	0.118	1	1
CD320	0.00916401	0.271604	0.182	0.165	1	1
NDUFB1	8.3995e-05	0.270207	0.181	0.145	1	1
TMSB10	5.93612e-58	0.270171	0.991	0.971	9.98336e-54	1
KDM5D	5.28597e-05	0.269611	0.105	0.075	0.888995	1
TSHZ2	0.00116753	0.269346	0.217	0.189	1	1
ATP5F1E	2.9215e-14	0.268258	0.718	0.725	4.91337e-10	1
SAMHD1	3.41882e-06	0.26817	0.35	0.313	0.0574976	1
BNIP3	0.000199582	0.267202	0.129	0.1	1	1
ANXA2R	0.000100806	0.266943	0.228	0.194	1	1
C1QBP	7.21973e-06	0.266583	0.421	0.405	0.121421	1
FLT3LG	1.57727e-10	0.263542	0.552	0.491	2.65266e-06	1
CD27	1.82683e-11	0.262867	0.583	0.526	3.07236e-07	1

## Sheet: CD4+_C2
Supplementary table 7. top100 up-DEGs of tumor-infiltrating T-cells identified in OPSCC cohort (Lei et al.) (related to Figure 8)
gene	p-vaule	avg_log2FC	pct.1	pct.2	adjusted p-vaule	cluster
LINC00402	1.00249e-82	1.07824	0.339	0.113	1.68599e-78	2
CMTM8	6.45185e-55	0.896909	0.416	0.212	1.08507e-50	2
CXCR5	6.87567e-52	0.827504	0.355	0.155	1.15635e-47	2
MAN2A1	1.004e-36	0.821721	0.305	0.154	1.68853e-32	2
APBA2	5.04847e-35	0.709839	0.201	0.078	8.49051e-31	2
PASK	1.85693e-43	0.684389	0.582	0.379	3.12298e-39	2
GPR183	4.81478e-50	0.666746	0.732	0.553	8.0975e-46	2
ATM	4.70642e-31	0.662212	0.469	0.324	7.91525e-27	2
SCML1	6.37106e-28	0.656648	0.235	0.113	1.07148e-23	2
ICOS	2.95249e-35	0.63207	0.647	0.522	4.96551e-31	2
SOCS3	6.62058e-34	0.629236	0.663	0.534	1.11345e-29	2
RHOB	4.72174e-16	0.625736	0.367	0.264	7.94102e-12	2
ANK3	3.49675e-21	0.617672	0.235	0.128	5.88083e-17	2
APP	1.99511e-19	0.611357	0.237	0.135	3.35538e-15	2
INPP4B	2.05004e-25	0.597805	0.521	0.409	3.44776e-21	2
NABP1	2.44768e-19	0.590064	0.234	0.132	4.1165e-15	2
YPEL5	7.24792e-42	0.579483	0.767	0.646	1.21895e-37	2
ARRDC3	5.90747e-16	0.571858	0.224	0.134	9.93518e-12	2
MBP	2.20223e-30	0.560255	0.602	0.486	3.70372e-26	2
RIC3	4.25538e-15	0.550389	0.266	0.173	7.15671e-11	2
EGR1	2.18772e-11	0.538299	0.267	0.184	3.67931e-07	2
RNF144A	2.23773e-19	0.535437	0.174	0.084	3.76341e-15	2
DNAAF2	2.33751e-11	0.529946	0.311	0.234	3.93123e-07	2
KIAA1551	1.07579e-28	0.52894	0.633	0.526	1.80927e-24	2
DDX3Y	2.34544e-13	0.524555	0.241	0.156	3.94457e-09	2
TSPYL1	6.33777e-14	0.523467	0.317	0.228	1.06589e-09	2
MAML2	3.53956e-13	0.519795	0.292	0.205	5.95283e-09	2
SSH2	1.1636e-18	0.511408	0.414	0.301	1.95695e-14	2
FAAH2	1.56274e-11	0.50266	0.259	0.181	2.62822e-07	2
FOSB	4.94272e-42	0.498943	0.813	0.675	8.31266e-38	2
IL6R	1.18516e-15	0.497018	0.394	0.298	1.9932e-11	2
IDS	2.73836e-31	0.495249	0.71	0.623	4.60537e-27	2
AP3M2	2.36966e-12	0.486442	0.323	0.236	3.9853e-08	2
HSBP1L1	8.21181e-13	0.485022	0.13	0.067	1.38106e-08	2
SELENOM	1.85063e-15	0.48256	0.371	0.275	3.11239e-11	2
LPAR6	9.15371e-12	0.482236	0.248	0.168	1.53947e-07	2
FYN	7.67603e-25	0.482126	0.587	0.471	1.29096e-20	2
FLOT1	1.37828e-12	0.474071	0.287	0.203	2.318e-08	2
SERINC5	1.27587e-13	0.46928	0.323	0.232	2.14577e-09	2
BCLAF1	3.04167e-18	0.46823	0.535	0.447	5.11548e-14	2
ARHGAP5	3.83864e-14	0.464734	0.13	0.063	6.45583e-10	2
FYB1	3.04205e-57	0.456399	0.903	0.821	5.11611e-53	2
NDUFV2-AS1	1.37684e-06	0.452698	0.172	0.124	0.0231557	2
SBDS	1.43339e-16	0.451638	0.509	0.423	2.41068e-12	2
BTG2	1.14083e-37	0.447603	0.842	0.77	1.91865e-33	2
TP53INP1	1.83141e-09	0.446746	0.144	0.087	3.08006e-05	2
FCMR	2.02448e-26	0.445683	0.662	0.53	3.40478e-22	2
CYCS	4.40369e-16	0.442741	0.567	0.505	7.40613e-12	2
USP36	1.43123e-09	0.437033	0.323	0.255	2.40704e-05	2
RRP12	3.43894e-09	0.436338	0.149	0.092	5.78361e-05	2
NPIPB4	1.15455e-08	0.433189	0.138	0.084	0.000194173	2
COQ7	1.19564e-08	0.432161	0.153	0.098	0.000201083	2
AREG	9.37945e-12	0.429926	0.326	0.234	1.57744e-07	2
CD28	2.14146e-14	0.429243	0.475	0.403	3.6015e-10	2
GPRIN3	3.87833e-13	0.42855	0.475	0.402	6.52257e-09	2
CHRM3-AS2	3.51464e-11	0.427233	0.192	0.119	5.91092e-07	2
RGL4	3.25306e-10	0.426567	0.279	0.204	5.47099e-06	2
SPINT2	2.02136e-11	0.424999	0.335	0.253	3.39952e-07	2
KLF6	4.38347e-99	0.422799	0.992	0.964	7.37211e-95	2
NFATC1	4.71852e-12	0.420187	0.313	0.224	7.93561e-08	2
ANKRD44	1.60013e-10	0.418621	0.415	0.353	2.6911e-06	2
THAP7	3.32044e-08	0.418503	0.229	0.168	0.000558432	2
TMC8	8.16373e-15	0.418179	0.55	0.481	1.37298e-10	2
IL6ST	4.73773e-12	0.415057	0.346	0.256	7.96791e-08	2
KLF9	1.67747e-09	0.414905	0.195	0.129	2.82118e-05	2
BIRC2	8.22527e-07	0.414195	0.261	0.208	0.0138333	2
TCF7	3.27146e-21	0.414033	0.619	0.487	5.50194e-17	2
LINC01550	7.10597e-10	0.413609	0.227	0.156	1.19508e-05	2
MBNL1	4.50644e-35	0.412992	0.81	0.721	7.57892e-31	2
METTL8	3.11664e-09	0.409803	0.158	0.098	5.24157e-05	2
ZNF831	1.02549e-06	0.40932	0.27	0.218	0.0172467	2
TARSL2	6.05984e-09	0.408812	0.172	0.112	0.000101914	2
SFI1	1.97662e-08	0.408027	0.227	0.164	0.000332428	2
RASGEF1B	4.87863e-06	0.404029	0.164	0.117	0.0820489	2
SLC16A7	7.88968e-09	0.403369	0.23	0.163	0.000132689	2
SPART	6.93618e-10	0.403119	0.152	0.091	1.16653e-05	2
JMJD1C	1.9738e-09	0.402666	0.458	0.411	3.31953e-05	2
ENOSF1	1.91425e-06	0.400416	0.167	0.119	0.0321939	2
ZNF10	8.58941e-09	0.399837	0.161	0.102	0.000144457	2
ALG13	1.05761e-07	0.398042	0.259	0.199	0.00177868	2
P4HTM	1.13554e-06	0.397565	0.198	0.147	0.0190975	2
GLIPR1	1.40133e-12	0.396518	0.513	0.433	2.35676e-08	2
LY9	1.42631e-10	0.39609	0.393	0.322	2.39877e-06	2
EPM2AIP1	2.12907e-09	0.394726	0.163	0.102	3.58068e-05	2
CCNL1	2.39122e-21	0.394117	0.69	0.616	4.02155e-17	2
SCML4	1.27752e-09	0.394039	0.359	0.284	2.14853e-05	2
IDI1	4.64687e-07	0.393788	0.299	0.246	0.0078151	2
CEP68	3.15654e-09	0.391718	0.14	0.084	5.30867e-05	2
TRAT1	3.14184e-10	0.390494	0.436	0.372	5.28395e-06	2
IKZF3	2.75505e-09	0.388938	0.341	0.268	4.63345e-05	2
TLK1	2.225e-07	0.385967	0.319	0.265	0.003742	2
RANBP2	1.67497e-05	0.385761	0.249	0.205	0.281697	2
TGFBR2	9.98203e-09	0.385566	0.357	0.295	0.000167878	2
GPCPD1	1.50306e-05	0.384994	0.201	0.155	0.252785	2
NEU1	2.81534e-05	0.381722	0.243	0.2	0.473484	2
SRSF7	2.2423e-36	0.381187	0.869	0.797	3.7711e-32	2
PDE7A	2.29334e-06	0.3808	0.194	0.144	0.0385693	2
PTP4A1	2.45054e-08	0.380617	0.4	0.347	0.000412131	2
SF1	3.86273e-34	0.378657	0.839	0.788	6.49634e-30	2
IPCEF1	2.19704e-07	0.377955	0.201	0.144	0.00369498	2

## Sheet: CD4+_C3
Supplementary table 7. top100 up-DEGs of tumor-infiltrating T-cells identified in OPSCC cohort (Lei et al.) (related to Figure 8)
gene	p-vaule	avg_log2FC	pct.1	pct.2	adjusted p-vaule	cluster
TOX2	0	2.88207	0.799	0.071	0	3
PDCD1	0	2.37353	0.751	0.118	0	3
ICA1	0	2.15941	0.602	0.049	0	3
TIGIT	0	1.99704	0.823	0.186	0	3
TOX	0	1.91027	0.642	0.095	0	3
GNG4	0	1.85151	0.316	0.007	0	3
AC012645.3	0	1.83069	0.571	0.078	0	3
AC004585.1	0	1.80831	0.551	0.079	0	3
MAGEH1	9.80957e-287	1.80251	0.572	0.102	1.64977e-282	3
POU2AF1	0	1.68582	0.363	0.015	0	3
IGFBP4	1.66933e-239	1.6831	0.475	0.08	2.80747e-235	3
CXCR5	3.99846e-276	1.65793	0.622	0.121	6.72461e-272	3
CHI3L2	7.36063e-199	1.59477	0.428	0.078	1.23791e-194	3
SMCO4	1.10931e-248	1.556	0.51	0.091	1.86564e-244	3
TBC1D4	2.43681e-236	1.52401	0.589	0.129	4.09823e-232	3
SH2D1A	7.67236e-157	1.42635	0.588	0.202	1.29034e-152	3
CXCL13	6.57687e-96	1.41647	0.234	0.044	1.1061e-91	3
ASCL2	0	1.35362	0.247	0.004	0	3
CD200	2.28238e-186	1.35013	0.298	0.035	3.83851e-182	3
PVALB	7.16733e-275	1.28823	0.196	0	1.2054e-270	3
H2AFZ	1.01926e-154	1.27851	0.833	0.483	1.7142e-150	3
IL21	7.28162e-229	1.27646	0.275	0.019	1.22462e-224	3
ITM2A	8.77907e-189	1.26371	0.897	0.525	1.47646e-184	3
SLC9A9	6.66199e-161	1.24056	0.498	0.126	1.12041e-156	3
TRIB1	3.59502e-182	1.223	0.311	0.04	6.0461e-178	3
CORO1B	1.1607e-147	1.22101	0.79	0.418	1.95207e-143	3
RTP5	4.01733e-307	1.21878	0.229	0.002	6.75634e-303	3
LIMS1	6.73676e-163	1.21791	0.734	0.289	1.13299e-158	3
CTLA4	2.57051e-137	1.21653	0.524	0.159	4.32308e-133	3
MAF	4.43857e-141	1.19049	0.508	0.147	7.46478e-137	3
NFATC1	1.27192e-104	1.17544	0.524	0.197	2.13912e-100	3
CD79A	9.83974e-155	1.16753	0.213	0.019	1.65485e-150	3
PPP1CC	3.45544e-133	1.1395	0.773	0.419	5.81136e-129	3
RNF19A	6.24982e-139	1.12526	0.765	0.361	1.05109e-134	3
FABP5	9.98416e-99	1.1198	0.323	0.082	1.67914e-94	3
MAP3K8	2.65964e-77	1.11202	0.347	0.115	4.47298e-73	3
ASB2	2.60735e-185	1.11058	0.281	0.03	4.38504e-181	3
LGMN	1.97008e-109	1.09197	0.214	0.032	3.31328e-105	3
DRAIC	7.70007e-267	1.09021	0.229	0.005	1.295e-262	3
RAB27A	9.98769e-105	1.08584	0.478	0.167	1.67973e-100	3
KIAA1324	3.65744e-142	1.08089	0.318	0.056	6.15108e-138	3
PASK	2.33581e-114	1.0773	0.746	0.36	3.92837e-110	3
LIMS2	6.96854e-127	1.0727	0.304	0.058	1.17197e-122	3
FKBP5	3.9973e-101	1.07089	0.64	0.304	6.72267e-97	3
PTPN11	1.30606e-102	1.04073	0.353	0.094	2.19653e-98	3
C9orf16	4.97532e-136	1.03661	0.832	0.516	8.3675e-132	3
KSR2	1.65209e-250	1.03603	0.212	0.004	2.77848e-246	3
SCGB3A1	7.56932e-145	1.02343	0.195	0.017	1.27301e-140	3
IL6ST	3.1085e-99	1.02304	0.565	0.227	5.22788e-95	3
THADA	3.60209e-93	1.01845	0.34	0.094	6.058e-89	3
GFOD1	4.35709e-205	0.99049	0.2	0.008	7.32776e-201	3
CXXC5	2.3927e-178	0.958666	0.176	0.007	4.02404e-174	3
IKZF3	1.37844e-81	0.954266	0.55	0.241	2.31825e-77	3
ST8SIA1	8.85517e-105	0.920642	0.295	0.064	1.48926e-100	3
SMAD1	4.10805e-212	0.909553	0.196	0.006	6.90892e-208	3
ACTN1	4.31397e-91	0.900474	0.405	0.125	7.25524e-87	3
SIRPG	1.02243e-87	0.885725	0.658	0.312	1.71952e-83	3
CHGB	9.11205e-108	0.880219	0.115	0.006	1.53246e-103	3
CPM	2.79711e-123	0.868718	0.202	0.024	4.70417e-119	3
DUSP6	3.69576e-74	0.866964	0.234	0.055	6.21553e-70	3
LHFPL6	2.89197e-128	0.859487	0.163	0.012	4.86371e-124	3
SLC7A10	7.38491e-190	0.853603	0.141	0.001	1.24199e-185	3
NAB1	1.01965e-73	0.843727	0.261	0.069	1.71484e-69	3
FAM110A	9.66827e-80	0.835695	0.315	0.09	1.62601e-75	3
SLC25A46	2.70166e-77	0.832352	0.382	0.128	4.54364e-73	3
MYL6B	6.931e-106	0.828211	0.242	0.043	1.16566e-101	3
CARHSP1	8.93774e-82	0.827454	0.407	0.137	1.50315e-77	3
FBLN7	3.72507e-73	0.82453	0.524	0.225	6.26482e-69	3
SREBF2	3.40142e-64	0.814805	0.363	0.132	5.72051e-60	3
COTL1	4.52504e-175	0.813984	0.972	0.793	7.61022e-171	3
NUCB2	2.90287e-60	0.812986	0.427	0.179	4.88205e-56	3
LRMP	7.87846e-82	0.810395	0.291	0.076	1.325e-77	3
GK	3.4346e-89	0.803611	0.251	0.054	5.77632e-85	3
AC090152.1	1.49343e-89	0.799445	0.23	0.045	2.51164e-85	3
CEBPA	5.47448e-149	0.790793	0.146	0.006	9.20698e-145	3
ID3	3.85729e-46	0.788608	0.237	0.081	6.48718e-42	3
PTPN13	2.67373e-66	0.785937	0.255	0.071	4.49667e-62	3
BTLA	7.07037e-63	0.784617	0.234	0.064	1.18909e-58	3
PTPN14	1.59269e-184	0.779505	0.139	0.001	2.67859e-180	3
TRIB2	1.60769e-54	0.778962	0.362	0.146	2.70381e-50	3
LINC01480	2.80365e-139	0.778763	0.141	0.006	4.71518e-135	3
CAV1	1.28453e-103	0.777092	0.102	0.004	2.16033e-99	3
XXYLT1	2.216e-79	0.768846	0.223	0.048	3.72686e-75	3
FZD3	2.36158e-110	0.765575	0.165	0.016	3.97171e-106	3
TCF7	2.33785e-67	0.764763	0.744	0.472	3.93179e-63	3
IL6R	2.33498e-69	0.764203	0.586	0.274	3.92697e-65	3
VOPP1	4.17401e-59	0.760202	0.591	0.317	7.01986e-55	3
STX11	1.38853e-58	0.750852	0.255	0.078	2.33522e-54	3
ZBTB10	4.68757e-61	0.747432	0.365	0.134	7.88355e-57	3
LINC01281	3.90882e-82	0.737492	0.199	0.037	6.57386e-78	3
PIP4P2	1.86602e-73	0.736973	0.259	0.066	3.13828e-69	3
SARDH	4.9294e-59	0.729423	0.273	0.086	8.29027e-55	3
TRPS1	3.49984e-59	0.727326	0.253	0.075	5.88604e-55	3
MAPKAPK3	1.42014e-57	0.723587	0.363	0.141	2.38839e-53	3
TPP1	5.61268e-54	0.72151	0.408	0.173	9.43941e-50	3
UBE2E3	3.18832e-53	0.720289	0.383	0.16	5.36212e-49	3
PON2	4.90402e-93	0.718018	0.165	0.021	8.24759e-89	3
LAT	2.11348e-106	0.717348	0.924	0.734	3.55445e-102	3
TIAM1	1.86393e-59	0.710366	0.371	0.139	3.13477e-55	3
MSI2	1.27866e-54	0.709918	0.308	0.11	2.15045e-50	3

## Sheet: CD4+_C4
Supplementary table 7. top100 up-DEGs of tumor-infiltrating T-cells identified in OPSCC cohort (Lei et al.) (related to Figure 8)
gene	p-vaule	avg_log2FC	pct.1	pct.2	adjusted p-vaule	cluster
CXCL13	9.81837e-219	2.73132	0.341	0.036	1.65125e-214	4
DUSP4	9.30881e-242	1.92884	0.704	0.184	1.56556e-237	4
GZMB	1.85655e-197	1.85796	0.201	0.008	3.12235e-193	4
GNLY	2.48522e-83	1.73908	0.192	0.031	4.17964e-79	4
TNFRSF18	6.63728e-200	1.73267	0.553	0.125	1.11626e-195	4
HLA-DRB1	2.23548e-183	1.6076	0.521	0.116	3.75964e-179	4
IFNG	6.71731e-196	1.54473	0.301	0.029	1.12972e-191	4
CCL4	6.55064e-40	1.40395	0.177	0.052	1.10169e-35	4
HLA-DPA1	1.79771e-149	1.33653	0.6	0.18	3.02339e-145	4
ENTPD1	2.37027e-230	1.33235	0.294	0.021	3.98632e-226	4
HLA-DRA	1.85175e-118	1.23228	0.303	0.056	3.11427e-114	4
TYMP	1.84755e-116	1.21476	0.503	0.152	3.10721e-112	4
CXCR6	1.3912e-109	1.17711	0.233	0.035	2.33972e-105	4
GZMA	9.1654e-30	1.17515	0.247	0.109	1.54144e-25	4
LINC01943	1.20688e-134	1.1408	0.251	0.032	2.02972e-130	4
NMB	1.24049e-59	1.12374	0.181	0.039	2.08626e-55	4
HLA-DRB5	5.17142e-115	1.11982	0.27	0.044	8.69729e-111	4
RBPJ	8.30931e-104	1.10938	0.508	0.168	1.39746e-99	4
CHN1	1.94461e-142	1.09667	0.292	0.041	3.27044e-138	4
PTMS	1.41857e-107	1.0394	0.267	0.046	2.38574e-103	4
TNFRSF4	3.66315e-71	1.00303	0.65	0.325	6.16069e-67	4
CYTOR	1.41767e-80	1.00079	0.472	0.169	2.38425e-76	4
LAG3	1.34941e-36	0.985144	0.209	0.071	2.26943e-32	4
FURIN	4.29244e-72	0.974435	0.301	0.083	7.21902e-68	4
GPR25	5.60585e-94	0.946209	0.221	0.036	9.42792e-90	4
ZEB2	2.06642e-111	0.945372	0.236	0.034	3.4753e-107	4
PMAIP1	1.77067e-55	0.917643	0.419	0.171	2.9779e-51	4
ALOX5AP	6.48304e-87	0.916422	0.83	0.546	1.09032e-82	4
HLA-DPB1	1.2177e-68	0.911716	0.461	0.175	2.04793e-64	4
ID2	5.13636e-65	0.902206	0.583	0.273	8.63833e-61	4
PHLDA1	1.29598e-69	0.891	0.551	0.233	2.17958e-65	4
CTLA4	1.79115e-60	0.858348	0.444	0.175	3.01235e-56	4
TIGIT	9.66862e-72	0.842499	0.562	0.228	1.62607e-67	4
SOX4	7.68993e-106	0.835849	0.14	0.01	1.29329e-101	4
HLA-DQA1	1.6779e-91	0.834717	0.169	0.021	2.8219e-87	4
MIR4435-2HG	1.14236e-84	0.833425	0.306	0.074	1.92121e-80	4
PGM2L1	4.01262e-38	0.832746	0.281	0.111	6.74843e-34	4
FAM129A	8.30687e-69	0.814866	0.423	0.147	1.39705e-64	4
IFI6	1.61287e-35	0.810541	0.392	0.19	2.71253e-31	4
PTTG1	3.18195e-67	0.80448	0.313	0.092	5.3514e-63	4
CD82	1.39186e-71	0.792083	0.781	0.444	2.34083e-67	4
RGS1	2.33638e-65	0.785396	0.823	0.504	3.92933e-61	4
TRIB1	2.25881e-69	0.782829	0.236	0.054	3.79887e-65	4
EPSTI1	1.73571e-66	0.779522	0.375	0.123	2.91911e-62	4
PLIN2	2.15534e-38	0.778578	0.404	0.191	3.62485e-34	4
APOBEC3G	1.13676e-54	0.778231	0.447	0.185	1.9118e-50	4
LGALS9	4.39356e-59	0.774956	0.334	0.111	7.38909e-55	4
BHLHE40	2.86842e-55	0.772782	0.591	0.29	4.8241e-51	4
GBP5	9.56593e-58	0.772754	0.403	0.152	1.6088e-53	4
FABP5	8.88227e-47	0.770816	0.274	0.093	1.49382e-42	4
NEDD9	4.42384e-53	0.767702	0.324	0.113	7.44001e-49	4
CXCR3	1.62129e-48	0.766773	0.382	0.154	2.72669e-44	4
ANXA5	9.69197e-52	0.75821	0.528	0.254	1.63e-47	4
MX1	7.76986e-38	0.75521	0.355	0.159	1.30674e-33	4
OASL	8.07501e-69	0.75293	0.285	0.076	1.35806e-64	4
MIR155HG	1.74003e-47	0.739811	0.177	0.044	2.92638e-43	4
MAP1LC3A	8.52157e-58	0.738577	0.195	0.045	1.43316e-53	4
IL21	8.77477e-33	0.737844	0.142	0.039	1.47574e-28	4
RHOC	2.22639e-55	0.73586	0.382	0.142	3.74435e-51	4
SYT11	1.32562e-62	0.724501	0.294	0.085	2.22943e-58	4
GNA15	2.19638e-60	0.716456	0.257	0.07	3.69387e-56	4
CD200	1.13189e-44	0.705221	0.191	0.052	1.90361e-40	4
AC017002.1	1.84587e-65	0.70384	0.157	0.026	3.10439e-61	4
GALM	1.92089e-50	0.702415	0.441	0.184	3.23055e-46	4
LGALS3	1.9564e-26	0.697911	0.388	0.21	3.29027e-22	4
EBI3	1.41813e-139	0.696964	0.118	0.002	2.38501e-135	4
NINJ2	2.92043e-59	0.695603	0.223	0.055	4.91158e-55	4
ITPR1	1.96192e-51	0.693907	0.277	0.087	3.29955e-47	4
CTSH	4.17284e-39	0.689972	0.303	0.121	7.01788e-35	4
AL606807.1	4.51668e-114	0.689754	0.131	0.007	7.59615e-110	4
CAPG	1.09495e-32	0.68961	0.441	0.231	1.84148e-28	4
CCDC50	8.37434e-54	0.681316	0.204	0.051	1.4084e-49	4
LY6E	2.62375e-42	0.677153	0.787	0.558	4.41263e-38	4
SNX9	9.43306e-35	0.673628	0.39	0.19	1.58645e-30	4
BATF	5.18659e-42	0.670169	0.579	0.313	8.72282e-38	4
OAS1	3.11196e-51	0.668597	0.243	0.07	5.23369e-47	4
ADAM19	2.57527e-46	0.664413	0.306	0.109	4.33108e-42	4
BHLHE40	3.32976e-111	0.659547	0.133	0.008	5.59998e-107	4
ISG15	1.70033e-28	0.658867	0.451	0.254	2.85962e-24	4
TPI1	1.86893e-42	0.651436	0.799	0.595	3.14316e-38	4
DYNLL1	8.96193e-45	0.650107	0.64	0.363	1.50722e-40	4
SH2D2A	1.0417e-35	0.645478	0.586	0.342	1.75194e-31	4
SLC1A4	2.84665e-67	0.644571	0.17	0.029	4.78749e-63	4
NCF4	2.52727e-49	0.640857	0.312	0.108	4.25037e-45	4
F5	3.81619e-55	0.631414	0.218	0.055	6.41806e-51	4
PRDM1	7.54643e-34	0.629097	0.299	0.125	1.26916e-29	4
CTSC	1.80896e-33	0.623169	0.555	0.324	3.04231e-29	4
AHR	2.6419e-38	0.621735	0.413	0.19	4.44315e-34	4
IFI44L	1.30733e-35	0.619467	0.24	0.087	2.19867e-31	4
CPM	5.65863e-48	0.619446	0.152	0.033	9.51669e-44	4
VDR	1.43227e-81	0.616646	0.122	0.011	2.4088e-77	4
RGS2	8.94208e-29	0.615948	0.399	0.207	1.50388e-24	4
GEM	5.24473e-38	0.615149	0.132	0.031	8.82059e-34	4
PKM	1.39771e-51	0.614383	0.867	0.667	2.35068e-47	4
ACP5	6.96971e-41	0.613057	0.312	0.121	1.17217e-36	4
DNPH1	5.1078e-40	0.611266	0.591	0.323	8.59029e-36	4
LINC01281	6.32547e-40	0.603979	0.164	0.044	1.06382e-35	4
CST7	3.87048e-27	0.602648	0.375	0.192	6.50938e-23	4
ETV7	1.82574e-63	0.59968	0.145	0.023	3.07053e-59	4
LAIR2	1.33465e-53	0.598173	0.108	0.015	2.24461e-49	4

## Sheet: CD4+_C5
Supplementary table 7. top100 up-DEGs of tumor-infiltrating T-cells identified in OPSCC cohort (Lei et al.) (related to Figure 8)
gene	p-vaule	avg_log2FC	pct.1	pct.2	adjusted p-vaule	cluster
LINC02446	2.56224e-128	1.5941	0.224	0.019	4.30918e-124	5
CD248	2.1205e-227	1.41665	0.2	0.004	3.56625e-223	5
CD55	7.03889e-83	1.38298	0.587	0.218	1.1838e-78	5
BACR2	2.40295e-74	1.26313	0.427	0.128	4.04127e-70	5
AIF1	7.77236e-85	1.13499	0.231	0.034	1.30716e-80	5
LEF1	1.18826e-69	1.10514	0.704	0.366	1.99842e-65	5
S100B	3.3905e-116	1.06467	0.109	0.003	5.70214e-112	5
ABLIM1	3.52113e-53	1.0416	0.609	0.316	5.92183e-49	5
CCR7	6.5866e-64	0.997917	0.809	0.487	1.10774e-59	5
SATB1	5.05779e-42	0.97153	0.516	0.252	8.50619e-38	5
ACTN1	2.1951e-39	0.971027	0.367	0.144	3.69172e-35	5
CHRM3-AS2	3.48335e-36	0.96188	0.313	0.116	5.8583e-32	5
TGFBR2	5.47354e-41	0.944831	0.553	0.286	9.2054e-37	5
PECAM1	1.29999e-101	0.942444	0.153	0.01	2.18632e-97	5
PDE3B	3.51502e-44	0.938474	0.562	0.279	5.91156e-40	5
SC5D	9.03128e-31	0.925661	0.278	0.105	1.51888e-26	5
NUCB2	1.18171e-35	0.915926	0.427	0.194	1.9874e-31	5
CTSW	8.69818e-37	0.910817	0.367	0.146	1.46286e-32	5
TXK	9.50971e-39	0.907813	0.316	0.112	1.59934e-34	5
TRABD2A	9.73491e-40	0.906627	0.364	0.139	1.63722e-35	5
ZNF331	9.02323e-36	0.895882	0.642	0.402	1.51753e-31	5
NELL2	5.25485e-36	0.874453	0.507	0.252	8.83761e-32	5
LDLRAP1	1.03972e-36	0.873027	0.496	0.244	1.74861e-32	5
LYPD3	1.71215e-36	0.868043	0.227	0.066	2.8795e-32	5
PLAC8	9.43568e-33	0.860872	0.404	0.182	1.58689e-28	5
PRMT2	2.14453e-35	0.840664	0.647	0.415	3.60668e-31	5
SCML1	1.42702e-31	0.8268	0.307	0.116	2.39995e-27	5
KLF2	6.80063e-51	0.825973	0.829	0.504	1.14373e-46	5
YBX3	8.56308e-44	0.813286	0.178	0.037	1.44014e-39	5
NOSIP	1.52096e-36	0.797661	0.693	0.468	2.55796e-32	5
LITAF	1.63016e-31	0.780668	0.618	0.397	2.7416e-27	5
ATP8A1	4.47006e-23	0.776044	0.253	0.105	7.51775e-19	5
TSPAN32	1.36416e-25	0.761048	0.162	0.048	2.29425e-21	5
ATM	4.61037e-25	0.750008	0.536	0.33	7.75373e-21	5
AREG	3.14427e-19	0.748268	0.411	0.235	5.28804e-15	5
FOXP1	1.49475e-31	0.746231	0.662	0.431	2.51387e-27	5
APBA2	5.73948e-29	0.737903	0.242	0.084	9.65266e-25	5
BIRC2	6.31988e-20	0.726101	0.371	0.205	1.06288e-15	5
SSH2	4.71262e-23	0.710474	0.491	0.304	7.92568e-19	5
GPR18	1.29002e-21	0.708667	0.18	0.063	2.16956e-17	5
ARMH1	1.54182e-18	0.700065	0.358	0.194	2.59303e-14	5
KLF3	2.64817e-18	0.69506	0.327	0.171	4.4537e-14	5
PHLDB3	7.37339e-18	0.689622	0.204	0.086	1.24006e-13	5
ITGA6	5.28823e-21	0.686502	0.22	0.087	8.89375e-17	5
GABPB1-AS1	8.29402e-17	0.680307	0.291	0.151	1.39489e-12	5
TMIGD2	6.76398e-24	0.675147	0.198	0.068	1.13757e-19	5
PIK3R1	8.87874e-18	0.674009	0.52	0.347	1.49323e-13	5
RNF138	7.39116e-17	0.672089	0.407	0.247	1.24304e-12	5
VPS37B	1.92588e-16	0.660808	0.287	0.147	3.23895e-12	5
GPR132	1.01329e-13	0.656744	0.209	0.102	1.70414e-09	5
MAML2	1.79653e-20	0.656118	0.384	0.205	3.0214e-16	5
TAF4B	1.58072e-20	0.640006	0.182	0.065	2.65845e-16	5
AP3M2	5.11148e-12	0.638303	0.364	0.239	8.59649e-08	5
RIN3	1.95323e-19	0.636707	0.218	0.09	3.28494e-15	5
SPTBN1	7.77808e-14	0.636168	0.249	0.131	1.30812e-09	5
SELL	5.95954e-34	0.63507	0.807	0.551	1.00228e-29	5
SMPD1	1.80315e-16	0.634198	0.289	0.149	3.03254e-12	5
TMEM131L	1.50302e-13	0.634023	0.304	0.175	2.52777e-09	5
MTRNR2L12	1.73301e-12	0.628121	0.329	0.2	2.91458e-08	5
RASGEF1B	1.35692e-15	0.625185	0.24	0.115	2.28207e-11	5
DOCK10	3.48014e-16	0.618775	0.404	0.246	5.8529e-12	5
ITPRIP	2.38197e-15	0.61808	0.144	0.054	4.00599e-11	5
CRTAM	3.31569e-52	0.61209	0.104	0.011	5.57633e-48	5
NR4A2	4.02693e-19	0.586184	0.711	0.55	6.77249e-15	5
AC012615.1	5.33705e-14	0.58564	0.196	0.089	8.97586e-10	5
RASA2	2.44714e-12	0.584345	0.364	0.235	4.1156e-08	5
ST3GAL1	1.51884e-16	0.583688	0.418	0.25	2.55438e-12	5
SNRK	3.68174e-12	0.578426	0.296	0.174	6.19195e-08	5
TMEM243	1.23251e-17	0.577978	0.564	0.398	2.07284e-13	5
RIPOR2	3.44691e-16	0.57	0.553	0.4	5.79701e-12	5
LEPROTL1	3.82926e-36	0.56957	0.876	0.726	6.44005e-32	5
PDK1	1.02983e-19	0.568231	0.173	0.062	1.73196e-15	5
IL6ST	2.95517e-14	0.567274	0.413	0.258	4.97001e-10	5
ZNF10	1.47749e-13	0.567233	0.213	0.103	2.48484e-09	5
TCF7	4.107e-21	0.56293	0.669	0.493	6.90716e-17	5
CD7	1.69445e-40	0.559961	0.947	0.756	2.84973e-36	5
STAT3	2.23856e-26	0.55925	0.796	0.625	3.76481e-22	5
C6orf48	5.14732e-14	0.557714	0.449	0.301	8.65676e-10	5
ITPKB	1.11567e-12	0.557653	0.313	0.182	1.87634e-08	5
MSL3	1.02559e-13	0.554639	0.291	0.161	1.72483e-09	5
SMCHD1	3.32113e-13	0.550044	0.544	0.413	5.58547e-09	5
SNX9	5.58779e-09	0.549017	0.307	0.203	9.39755e-05	5
ERAP2	2.36045e-11	0.545588	0.32	0.196	3.96981e-07	5
NDFIP1	2.9608e-22	0.543791	0.707	0.575	4.97947e-18	5
NAA16	1.63486e-13	0.540491	0.2	0.094	2.74951e-09	5
ARRDC2	5.57864e-10	0.53358	0.291	0.181	9.38216e-06	5
SYTL3	6.11189e-11	0.532234	0.336	0.213	1.0279e-06	5
FOXN3	1.12832e-10	0.530097	0.351	0.23	1.89761e-06	5
FBL	1.90572e-15	0.526903	0.562	0.419	3.20504e-11	5
SNN	4.16543e-18	0.526871	0.124	0.039	7.00542e-14	5
LMBR1	2.10371e-11	0.523369	0.216	0.112	3.53801e-07	5
BCL2	1.92132e-09	0.521791	0.284	0.182	3.23127e-05	5
S1PR1	8.41443e-13	0.518708	0.384	0.236	1.41514e-08	5
STAT4	8.99273e-10	0.516102	0.356	0.24	1.5124e-05	5
ITK	4.56193e-12	0.513214	0.518	0.383	7.67226e-08	5
CRTC3	2.23875e-11	0.508532	0.3	0.18	3.76513e-07	5
PRMT9	2.83142e-09	0.508343	0.162	0.083	4.76188e-05	5
BTAF1	6.0656e-10	0.502658	0.222	0.126	1.02011e-05	5
APBB1	3.66077e-09	0.501801	0.231	0.137	6.15668e-05	5
EIF4B	1.37536e-25	0.495006	0.798	0.682	2.31309e-21	5

## Sheet: CD4+_C6
Supplementary table 7. top100 up-DEGs of tumor-infiltrating T-cells identified in OPSCC cohort (Lei et al.) (related to Figure 8)
gene	p-vaule	avg_log2FC	pct.1	pct.2	adjusted p-vaule	cluster
IFI6	7.54674e-79	1.66956	0.532	0.191	1.26921e-74	6
HSPA1A	2.2779e-28	1.66131	0.297	0.122	3.83097e-24	6
IFI44L	1.67243e-128	1.62858	0.441	0.082	2.81269e-124	6
HSPA1B	1.53606e-35	1.61704	0.297	0.106	2.58334e-31	6
ISG15	1.5021e-88	1.61644	0.645	0.251	2.52623e-84	6
OAS1	1.56256e-105	1.56245	0.372	0.07	2.62792e-101	6
IFIT3	9.73246e-135	1.51624	0.278	0.028	1.63681e-130	6
MX1	8.18146e-74	1.47307	0.487	0.159	1.37596e-69	6
RSAD2	6.39419e-125	1.29612	0.235	0.021	1.07537e-120	6
XAF1	8.08174e-63	1.12861	0.47	0.156	1.35919e-58	6
IFIT1	4.43775e-133	1.12566	0.192	0.011	7.4634e-129	6
CMPK2	1.96689e-86	1.11304	0.213	0.026	3.30792e-82	6
LY6E	5.93812e-64	1.06943	0.861	0.563	9.98672e-60	6
IFIT2	8.73789e-71	1.05733	0.146	0.015	1.46954e-66	6
LGALS3	5.88275e-42	1.00337	0.489	0.212	9.89361e-38	6
STAT1	4.41034e-46	1.00004	0.657	0.352	7.41731e-42	6
EPSTI1	7.97467e-40	0.990474	0.362	0.135	1.34118e-35	6
TRIM22	3.46952e-40	0.98635	0.556	0.285	5.83503e-36	6
IRF7	5.10466e-45	0.979408	0.532	0.237	8.58502e-41	6
OASL	6.02996e-38	0.973292	0.271	0.086	1.01412e-33	6
GBP1	8.38369e-37	0.953994	0.439	0.188	1.40997e-32	6
MT2A	9.24257e-27	0.938021	0.453	0.234	1.55441e-22	6
EIF2AK2	2.68194e-36	0.923857	0.343	0.129	4.51049e-32	6
S100A11	1.586e-65	0.917236	0.856	0.552	2.66733e-61	6
MX2	1.52143e-31	0.913243	0.384	0.165	2.55874e-27	6
HERC5	1.45231e-35	0.909617	0.209	0.056	2.4425e-31	6
TYMP	3.05914e-26	0.887797	0.372	0.176	5.14486e-22	6
USP18	5.87719e-56	0.885349	0.168	0.025	9.88426e-52	6
UBE2L6	5.0814e-39	0.881981	0.633	0.351	8.5459e-35	6
CAPG	1.20222e-40	0.87522	0.525	0.235	2.02189e-36	6
IFI44	1.20384e-37	0.870412	0.276	0.086	2.02462e-33	6
OAS3	6.69715e-42	0.830328	0.223	0.055	1.12633e-37	6
ANXA2	2.11224e-35	0.823685	0.566	0.278	3.55237e-31	6
TNFSF10	4.31301e-28	0.816387	0.36	0.153	7.25362e-24	6
IL4I1	1.168e-38	0.807352	0.269	0.078	1.96434e-34	6
IGKC	6.34327e-23	0.799202	0.225	0.084	1.06681e-18	6
OAS2	2.27055e-28	0.787798	0.278	0.103	3.81862e-24	6
PARP9	2.10632e-29	0.785894	0.307	0.118	3.54241e-25	6
CTSL	7.88856e-27	0.77266	0.336	0.14	1.3267e-22	6
S100A4	9.13063e-62	0.765558	0.95	0.754	1.53559e-57	6
TXNIP	4.00378e-37	0.760417	0.837	0.548	6.73356e-33	6
ISG20	1.59709e-33	0.72879	0.808	0.581	2.68598e-29	6
LGALS1	2.82118e-26	0.726873	0.384	0.169	4.74466e-22	6
IFI35	6.92067e-21	0.716522	0.285	0.128	1.16392e-16	6
IGHG2	2.36517e-43	0.714473	0.132	0.02	3.97774e-39	6
LAP3	4.32811e-21	0.705727	0.307	0.141	7.27902e-17	6
S100A6	5.79592e-49	0.696844	0.933	0.698	9.74757e-45	6
GLIPR2	6.6603e-25	0.689283	0.374	0.171	1.12013e-20	6
LAMP3	1.363e-56	0.687105	0.11	0.01	2.29229e-52	6
CAPN2	1.38145e-23	0.681694	0.53	0.301	2.32332e-19	6
S100A10	1.83641e-43	0.679584	0.911	0.652	3.08848e-39	6
IFITM2	3.02282e-52	0.677197	0.957	0.764	5.08378e-48	6
AQP3	1.64849e-29	0.665728	0.717	0.463	2.77244e-25	6
SAMD9L	1.61841e-24	0.665202	0.24	0.087	2.72183e-20	6
GIMAP4	2.58564e-31	0.656753	0.753	0.48	4.34853e-27	6
TTC39C-AS1	2.94115e-22	0.653249	0.245	0.095	4.94643e-18	6
BST2	1.1096e-19	0.649935	0.607	0.409	1.86613e-15	6
GIMAP7	8.13103e-28	0.640953	0.76	0.533	1.36748e-23	6
TNF	8.54432e-10	0.632823	0.343	0.222	1.43698e-05	6
EMP3	6.35764e-36	0.629654	0.873	0.611	1.06923e-31	6
TIMP1	7.18788e-20	0.626029	0.501	0.288	1.20886e-15	6
LGALS9	9.29829e-17	0.618866	0.266	0.125	1.56379e-12	6
PHF11	3.67975e-17	0.613038	0.388	0.217	6.1886e-13	6
C19orf66	1.73559e-18	0.596665	0.53	0.322	2.91891e-14	6
MYD88	2.19204e-20	0.596343	0.341	0.161	3.68657e-16	6
TNFSF13B	3.7602e-15	0.594641	0.285	0.143	6.3239e-11	6
ANXA5	2.26715e-18	0.587373	0.465	0.269	3.81289e-14	6
C12orf75	1.64804e-19	0.587285	0.276	0.12	2.77167e-15	6
KDSR	1.15252e-18	0.58398	0.487	0.284	1.93831e-14	6
IFITM3	7.6465e-16	0.583023	0.398	0.223	1.28599e-11	6
CHMP5	5.8498e-16	0.577155	0.372	0.21	9.8382e-12	6
FLT3LG	2.13156e-24	0.568128	0.731	0.489	3.58486e-20	6
CTSH	6.45155e-16	0.566029	0.273	0.131	1.08502e-11	6
CASP1	3.6686e-17	0.560684	0.338	0.171	6.16984e-13	6
DDX58	1.40288e-13	0.55994	0.17	0.071	2.35937e-09	6
OCIAD2	8.47415e-23	0.559657	0.729	0.516	1.42518e-18	6
GIMAP1	7.15946e-16	0.555975	0.48	0.283	1.20408e-11	6
ZBP1	5.05817e-17	0.555618	0.189	0.074	8.50684e-13	6
SAMD9	3.30244e-12	0.555218	0.266	0.142	5.55405e-08	6
DRAP1	4.36577e-21	0.5548	0.712	0.501	7.34235e-17	6
MYL12B	2.053e-39	0.548743	0.928	0.777	3.45273e-35	6
RORC	5.47503e-20	0.545246	0.151	0.047	9.20791e-16	6
GBP4	4.32761e-16	0.543392	0.264	0.124	7.27818e-12	6
PSME2	9.37306e-24	0.543104	0.777	0.59	1.57636e-19	6
NUB1	1.85606e-13	0.540691	0.367	0.215	3.12152e-09	6
DDX60	9.92746e-18	0.522577	0.173	0.062	1.6696e-13	6
CCDC107	4.91078e-16	0.522094	0.504	0.305	8.25895e-12	6
TMEM173	2.77854e-15	0.514176	0.552	0.36	4.67295e-11	6
CARD16	2.12586e-11	0.511853	0.329	0.194	3.57528e-07	6
PLSCR1	1.88314e-08	0.511808	0.177	0.096	0.000316706	6
MYL12A	2.44867e-56	0.50955	0.986	0.895	4.11817e-52	6
PARP10	1.31652e-12	0.504048	0.348	0.204	2.21413e-08	6
ITGB7	7.21102e-14	0.503712	0.42	0.25	1.21275e-09	6
PERP	1.05208e-11	0.49925	0.201	0.097	1.76939e-07	6
SP100	1.22758e-14	0.498405	0.612	0.426	2.06455e-10	6
PLP2	2.00565e-17	0.485958	0.731	0.534	3.37311e-13	6
LYSMD2	1.99854e-14	0.485805	0.396	0.224	3.36114e-10	6
LMO4	5.90023e-12	0.485048	0.18	0.082	9.923e-08	6
VAMP8	5.18314e-16	0.482502	0.624	0.428	8.71701e-12	6
PDCD5	1.89938e-11	0.482085	0.362	0.22	3.19438e-07	6

## Sheet: CD4+_C7
Supplementary table 7. top100 up-DEGs of tumor-infiltrating T-cells identified in OPSCC cohort (Lei et al.) (related to Figure 8)
gene	p-vaule	avg_log2FC	pct.1	pct.2	adjusted p-vaule	cluster
CTSW	1.09404e-60	1.60154	0.624	0.15	1.83996e-56	7
KRT1	4.0574e-77	1.48107	0.197	0.012	6.82374e-73	7
LINC02446	3.38838e-54	1.29214	0.248	0.027	5.69857e-50	7
LGALS1	6.01267e-29	1.28655	0.51	0.174	1.01121e-24	7
YBX3	4.22002e-39	1.11866	0.261	0.041	7.09723e-35	7
NOSIP	6.21828e-30	1.09505	0.79	0.475	1.04579e-25	7
TOB1	3.57819e-20	1.06987	0.561	0.266	6.0178e-16	7
HLA-DPB1	9.46987e-20	0.928062	0.484	0.197	1.59264e-15	7
PTGER2	4.29705e-20	0.904261	0.299	0.086	7.22678e-16	7
NKG7	1.86292e-16	0.888618	0.229	0.063	3.13306e-12	7
C1orf162	2.7226e-17	0.877479	0.573	0.277	4.57886e-13	7
GATA3	8.29069e-14	0.865144	0.669	0.419	1.39433e-09	7
FXYD7	5.33259e-13	0.864068	0.312	0.12	8.96836e-09	7
CDC25B	1.2468e-18	0.845468	0.573	0.266	2.09687e-14	7
PTGDR2	3.37545e-113	0.842372	0.14	0.003	5.67684e-109	7
PI16	1.03168e-12	0.82432	0.185	0.054	1.73508e-08	7
ITGB1	1.90853e-14	0.812523	0.618	0.356	3.20976e-10	7
GPR171	4.7629e-10	0.803225	0.261	0.109	8.01024e-06	7
IL10RA	8.45978e-15	0.763817	0.682	0.414	1.42277e-10	7
GABARAPL1	1.94835e-08	0.757278	0.325	0.163	0.000327674	7
CRIP2	2.08569e-09	0.748173	0.191	0.068	3.50771e-05	7
KLRK1	3.81601e-47	0.743023	0.146	0.011	6.41777e-43	7
TSPAN32	3.7165e-15	0.718322	0.197	0.052	6.2504e-11	7
TRBV9	7.81494e-05	0.708793	0.102	0.039	1	7
DDX3Y	6.33496e-12	0.689657	0.376	0.162	1.06541e-07	7
ERN1	1.11871e-10	0.681854	0.376	0.175	1.88144e-06	7
AES	3.28593e-15	0.673731	0.796	0.556	5.52628e-11	7
ANXA1	6.093e-18	0.672371	0.943	0.624	1.02472e-13	7
HLA-DQB1	2.92434e-08	0.667366	0.21	0.086	0.000491815	7
KLF2	5.95209e-14	0.65834	0.828	0.517	1.00102e-09	7
SELL	8.12902e-15	0.652545	0.86	0.561	1.36714e-10	7
ARRB2	2.89921e-08	0.640556	0.484	0.304	0.000487588	7
UBXN11	1.65388e-08	0.628142	0.28	0.128	0.00027815	7
TXNIP	3.03923e-12	0.626989	0.796	0.56	5.11138e-08	7
SORL1	6.67321e-09	0.619986	0.497	0.285	0.00011223	7
CST7	2.51958e-08	0.592618	0.395	0.206	0.000423742	7
ANXA2	3.72318e-08	0.588501	0.484	0.291	0.000626165	7
DUSP23	5.39191e-06	0.570804	0.217	0.106	0.0906811	7
CHST12	1.39388e-05	0.570214	0.255	0.139	0.234423	7
MYO1G	1.21551e-07	0.567532	0.376	0.205	0.00204424	7
EEF1G	2.69418e-06	0.564933	0.592	0.449	0.0453107	7
RASGRP2	7.58861e-10	0.56249	0.465	0.236	1.27625e-05	7
GALT	1.79771e-06	0.558939	0.312	0.165	0.0302338	7
EMP3	9.9507e-13	0.558454	0.879	0.621	1.67351e-08	7
ZBTB7A	5.42355e-06	0.551037	0.172	0.074	0.0912132	7
S1PR1	2.69148e-06	0.550139	0.408	0.242	0.0452653	7
ARHGAP15	1.16098e-09	0.549424	0.745	0.564	1.95254e-05	7
FLNA	3.90086e-08	0.549294	0.611	0.399	0.000656046	7
CSGALNACT1	2.69961e-05	0.548877	0.21	0.108	0.45402	7
SAMD3	4.49351e-06	0.54127	0.146	0.059	0.0755718	7
HYI	1.03184e-06	0.536749	0.146	0.056	0.0173536	7
THEM4	5.13995e-08	0.534775	0.478	0.273	0.000864437	7
GPR155	4.47013e-06	0.534425	0.185	0.083	0.0751786	7
RCBTB2	1.66219e-05	0.529846	0.236	0.121	0.279546	7
LIME1	1.48286e-09	0.528113	0.662	0.413	2.49388e-05	7
MYC	1.90119e-05	0.528053	0.306	0.173	0.319742	7
PCSK1N	0.000341488	0.527751	0.185	0.1	1	7
PLP2	3.19311e-11	0.527174	0.803	0.54	5.37017e-07	7
LINC01871	3.74067e-08	0.524282	0.127	0.039	0.000629106	7
NELL2	1.1719e-05	0.524109	0.42	0.264	0.19709	7
RUNX2	1.29143e-05	0.524032	0.223	0.111	0.217192	7
S100A10	8.02589e-12	0.523487	0.892	0.662	1.34979e-07	7
MATK	6.24601e-10	0.522463	0.191	0.064	1.05045e-05	7
OSM	9.00783e-07	0.520558	0.127	0.044	0.0151494	7
RAB29	0.000124261	0.519845	0.28	0.167	1	7
CAPN2	2.17553e-05	0.504477	0.459	0.311	0.36588	7
GDPD5	8.8591e-06	0.498796	0.134	0.053	0.148992	7
P2RY8	3.10177e-05	0.498015	0.433	0.281	0.521656	7
CPNE2	1.34947e-14	0.49753	0.127	0.025	2.26953e-10	7
RGS19	7.46007e-07	0.496123	0.529	0.331	0.0125463	7
C12orf75	0.000657811	0.495784	0.217	0.127	1	7
PTPRCAP	1.41772e-08	0.492989	0.777	0.599	0.000238431	7
SPN	3.81816e-05	0.487828	0.471	0.315	0.642138	7
SEC61A1	3.61833e-05	0.485953	0.389	0.25	0.608531	7
AC020571.1	5.5212e-05	0.482691	0.14	0.063	0.928555	7
HOPX	3.92755e-05	0.480829	0.178	0.084	0.660535	7
MYDGF	0.000140258	0.480418	0.452	0.322	1	7
CD63	5.86032e-05	0.4792	0.338	0.213	0.985589	7
USP46	8.50623e-07	0.479059	0.121	0.041	0.0143058	7
KLRG1	1.70651e-05	0.474521	0.191	0.089	0.287001	7
RCAN3	7.87686e-05	0.473927	0.42	0.281	1	7
CAPG	2.07365e-05	0.471491	0.401	0.249	0.348746	7
MAL	2.13721e-06	0.469204	0.548	0.36	0.0359436	7
GIMAP6	0.00012488	0.462119	0.248	0.144	1	7
SEC61B	3.10121e-07	0.460156	0.694	0.531	0.00521561	7
DOK2	3.77625e-06	0.4585	0.503	0.33	0.0635089	7
BIN1	3.99978e-06	0.458427	0.592	0.42	0.0672683	7
PPP1R9B	4.03051e-05	0.453156	0.127	0.053	0.677852	7
LEF1	4.4882e-06	0.451347	0.567	0.383	0.0754826	7
TLE4	4.89421e-05	0.450691	0.287	0.164	0.823109	7
CD55	6.23973e-07	0.45057	0.427	0.237	0.010494	7
TNFSF10	0.000188932	0.447774	0.274	0.163	1	7
DPH5	1.12119e-05	0.44727	0.166	0.072	0.188561	7
TIMP1	7.15204e-07	0.443036	0.497	0.296	0.0120283	7
PRKCB	0.000349199	0.441108	0.204	0.114	1	7
XBP1	7.16429e-05	0.440868	0.535	0.385	1	7
TBRG4	8.03802e-06	0.440093	0.21	0.099	0.135184	7
RABAC1	1.77327e-05	0.4368	0.567	0.414	0.298229	7
RIPOR2	2.68851e-05	0.43597	0.567	0.406	0.452154	7
CISH	0.000234408	0.432838	0.121	0.054	1	7

## Sheet: CD8+_C0
Supplementary table 7. top100 up-DEGs of tumor-infiltrating T-cells identified in OPSCC cohort (Lei et al.) (related to Figure 8)
gene	p-vaule	avg_log2FC	pct.1	pct.2	adjusted p-vaule	cluster
CCL4L2	2.55383e-43	0.928372	0.486	0.321	4.29504e-39	0
KLRG1	6.65623e-50	0.748249	0.428	0.257	1.11945e-45	0
ENC1	2.14975e-34	0.691903	0.184	0.078	3.61545e-30	0
GZMK	7.74569e-159	0.640669	0.993	0.725	1.30267e-154	0
TNFSF9	8.10158e-23	0.639588	0.197	0.106	1.36252e-18	0
CST7	2.01087e-225	0.634611	0.989	0.868	3.38188e-221	0
ITM2C	1.85083e-94	0.613072	0.831	0.664	3.11273e-90	0
DUSP2	4.41115e-122	0.592259	0.939	0.81	7.41868e-118	0
RNF19A	4.64468e-32	0.562404	0.519	0.419	7.81143e-28	0
TUBA4A	2.65848e-50	0.559042	0.718	0.641	4.47103e-46	0
EOMES	4.719e-29	0.557413	0.41	0.29	7.93642e-25	0
MLLT3	6.22448e-23	0.554725	0.336	0.238	1.04683e-18	0
CCL3L1	9.48143e-14	0.553836	0.19	0.12	1.59459e-09	0
DUSP4	2.37417e-40	0.536147	0.64	0.496	3.99288e-36	0
CCL4	5.71642e-56	0.530257	0.889	0.732	9.61388e-52	0
YBX3	2.10298e-16	0.528173	0.179	0.107	3.53679e-12	0
CLDND1	2.36728e-54	0.51175	0.739	0.62	3.98129e-50	0
SERTAD1	4.84945e-23	0.510897	0.458	0.38	8.1558e-19	0
XCL2	1.40963e-12	0.49225	0.188	0.122	2.37072e-08	0
SH2D1A	1.22158e-33	0.49026	0.541	0.426	2.05445e-29	0
CMC1	5.38743e-25	0.486438	0.493	0.397	9.06058e-21	0
ZEB2	8.95929e-14	0.479819	0.314	0.249	1.50677e-09	0
HNRNPLL	5.39578e-19	0.473832	0.446	0.381	9.07462e-15	0
ZFYVE28	1.1002e-12	0.469471	0.199	0.137	1.85032e-08	0
GPR183	2.17042e-29	0.469087	0.549	0.423	3.65021e-25	0
PLEK	1.86091e-18	0.46821	0.335	0.243	3.12967e-14	0
PIK3R1	1.79916e-24	0.465578	0.53	0.443	3.02583e-20	0
LYST	5.21348e-14	0.460692	0.369	0.311	8.76804e-10	0
GZMM	1.68366e-58	0.446327	0.829	0.706	2.83158e-54	0
YPEL5	5.66523e-31	0.435446	0.665	0.598	9.52778e-27	0
CXCR5	8.91926e-16	0.433455	0.244	0.16	1.50004e-11	0
F2R	3.23844e-12	0.421048	0.324	0.264	5.4464e-08	0
AOAH	1.21367e-19	0.42067	0.429	0.341	2.04114e-15	0
CRTAM	3.71533e-16	0.418783	0.387	0.304	6.24844e-12	0
DNAJB1	3.67211e-62	0.41163	0.883	0.779	6.17575e-58	0
FAM160B1	1.96798e-09	0.410524	0.212	0.161	3.30975e-05	0
SELENOM	1.26483e-14	0.407368	0.303	0.23	2.12719e-10	0
APMAP	4.36181e-17	0.403872	0.481	0.433	7.3357e-13	0
MS4A1	7.10988e-13	0.393107	0.165	0.1	1.19574e-08	0
RGCC	2.15166e-20	0.391809	0.685	0.641	3.61867e-16	0
LPCAT1	1.68369e-11	0.384906	0.237	0.172	2.83163e-07	0
SERTAD3	2.51955e-09	0.384901	0.162	0.112	4.23738e-05	0
CEMIP2	5.01141e-09	0.380102	0.295	0.248	8.42819e-05	0
CXCR4	1.14794e-65	0.378316	0.942	0.875	1.9306e-61	0
C1orf21	1.56176e-08	0.374347	0.145	0.099	0.000262657	0
SLF1	1.3528e-06	0.367954	0.227	0.189	0.0227514	0
TP53I11	1.73862e-09	0.361088	0.129	0.082	2.92401e-05	0
CLEC2B	4.80514e-32	0.355008	0.749	0.681	8.08129e-28	0
UBL3	2.8024e-07	0.353253	0.249	0.207	0.00471308	0
BTN3A2	3.57068e-12	0.352158	0.444	0.401	6.00517e-08	0
STX11	9.13901e-06	0.351156	0.198	0.163	0.1537	0
TAGAP	5.69977e-18	0.34354	0.595	0.535	9.58588e-14	0
TBCD	1.23521e-09	0.338332	0.408	0.371	2.07737e-05	0
CD28	4.0681e-09	0.336487	0.321	0.27	6.84173e-05	0
BTN3A1	1.79505e-08	0.335556	0.276	0.226	0.000301891	0
LINC00861	3.55965e-06	0.328857	0.245	0.206	0.0598661	0
SRRT	8.00412e-07	0.327997	0.368	0.345	0.0134613	0
HEXIM1	2.598e-06	0.326467	0.17	0.131	0.0436932	0
DDX3Y	0.000454745	0.326274	0.132	0.107	1	0
SRGN	8.04909e-98	0.323627	0.983	0.968	1.3537e-93	0
GGA2	1.18244e-05	0.322588	0.272	0.242	0.198863	0
SYNE1	1.93045e-06	0.321168	0.331	0.303	0.0324664	0
NKG7	1.32154e-69	0.316959	0.971	0.911	2.22257e-65	0
NFATC2	6.21084e-14	0.316625	0.56	0.519	1.04454e-09	0
NELFCD	0.000897212	0.313651	0.221	0.205	1	0
STT3B	4.75989e-05	0.309799	0.243	0.214	0.800519	0
PLXDC1	1.50795e-07	0.306339	0.148	0.103	0.00253607	0
PLCG2	1.47621e-07	0.306133	0.117	0.077	0.00248268	0
CD44	2.0372e-43	0.305981	0.896	0.85	3.42617e-39	0
SAMD3	1.03921e-08	0.302272	0.401	0.363	0.000174774	0
INPP4B	1.47942e-05	0.302199	0.337	0.314	0.248809	0
IFRD1	4.58029e-05	0.301568	0.377	0.37	0.770314	0
SMAD7	1.72653e-05	0.300933	0.139	0.105	0.290367	0
GZMA	2.31643e-41	0.30062	0.93	0.802	3.89577e-37	0
TC2N	1.13347e-10	0.300604	0.439	0.382	1.90627e-06	0
TRAT1	3.97241e-07	0.298972	0.401	0.373	0.00668079	0
JMJD6	4.17941e-05	0.297314	0.33	0.315	0.702893	0
CHI3L2	1.10026e-06	0.29621	0.225	0.177	0.0185042	0
CD27	9.3665e-21	0.295781	0.717	0.643	1.57526e-16	0
ITM2A	1.37793e-15	0.295727	0.59	0.534	2.3174e-11	0
SMARCD3	1.01664e-07	0.294775	0.102	0.063	0.00170979	0
ZNF331	3.48368e-06	0.293209	0.434	0.407	0.0585886	0
AHNAK	2.21728e-16	0.292702	0.663	0.613	3.72902e-12	0
AUTS2	3.94703e-06	0.288735	0.136	0.098	0.0663812	0
PTPRC	2.56487e-66	0.288542	0.967	0.944	4.3136e-62	0
PPP1R16B	0.000347762	0.288224	0.286	0.268	1	0
TLE3	0.000857039	0.285953	0.183	0.158	1	0
FYN	8.65539e-18	0.285132	0.667	0.64	1.45566e-13	0
PITPNC1	3.44767e-06	0.284978	0.343	0.314	0.0579829	0
RASGRP1	0.000465123	0.284681	0.215	0.191	1	0
FBXO32	0.00102698	0.284161	0.151	0.126	1	0
USP36	0.00023075	0.28041	0.231	0.205	1	0
ZDHHC7	0.00107109	0.280255	0.168	0.146	1	0
MYADM	1.37856e-08	0.280065	0.459	0.414	0.000231847	0
TBX21	0.000350592	0.276508	0.188	0.158	1	0
IFNGR1	0.000190732	0.274259	0.241	0.215	1	0
NR4A2	1.34999e-14	0.27265	0.644	0.582	2.27042e-10	0
NAA50	0.00605598	0.2726	0.216	0.201	1	0
SLC7A5	0.00064732	0.272117	0.363	0.354	1	0
CD81	0.00144202	0.270982	0.14	0.116	1	0

## Sheet: CD8+_C1
Supplementary table 7. top100 up-DEGs of tumor-infiltrating T-cells identified in OPSCC cohort (Lei et al.) (related to Figure 8)
gene	p-vaule	avg_log2FC	pct.1	pct.2	adjusted p-vaule	cluster
IL7R	4.13379e-154	1.34602	0.821	0.416	6.95221e-150	1
HOPX	1.06877e-71	1.11915	0.387	0.135	1.79746e-67	1
LMNA	6.3622e-67	1.11217	0.544	0.271	1.06999e-62	1
TIMP1	2.78402e-94	1.1025	0.262	0.049	4.68216e-90	1
KLRB1	5.22966e-38	1.0352	0.24	0.089	8.79524e-34	1
S100A4	5.34368e-112	0.988971	0.872	0.522	8.98699e-108	1
CDKN1A	1.75666e-34	0.974032	0.267	0.114	2.95434e-30	1
TOB1	3.81216e-40	0.955594	0.318	0.144	6.41128e-36	1
TNFRSF25	1.90939e-54	0.945652	0.254	0.079	3.21121e-50	1
XCL1	5.01728e-24	0.929131	0.228	0.105	8.43806e-20	1
NFKBIA	8.78224e-96	0.921299	0.884	0.669	1.477e-91	1
GNLY	1.32503e-28	0.908471	0.377	0.207	2.22844e-24	1
ZNF683	1.3916e-32	0.87436	0.36	0.185	2.3404e-28	1
PTGER2	1.12514e-56	0.850723	0.189	0.042	1.89226e-52	1
LTB	6.54906e-62	0.80824	0.76	0.499	1.10142e-57	1
AQP3	2.96364e-35	0.797125	0.324	0.155	4.98425e-31	1
NCR3	3.37168e-34	0.776042	0.141	0.038	5.67049e-30	1
SPINT2	4.81582e-44	0.736521	0.188	0.052	8.09924e-40	1
CD7	2.93759e-75	0.736351	0.872	0.671	4.94045e-71	1
GADD45B	6.15578e-39	0.733288	0.659	0.46	1.03528e-34	1
PHLDA1	7.55499e-21	0.728533	0.29	0.157	1.2706e-16	1
CD55	7.07423e-32	0.720962	0.274	0.122	1.18974e-27	1
TMEM14C	2.4843e-34	0.717623	0.309	0.145	4.1781e-30	1
PTGER4	6.25502e-37	0.711367	0.649	0.467	1.05197e-32	1
TNFSF13B	3.15343e-29	0.70403	0.132	0.038	5.30344e-25	1
RORA	1.33123e-26	0.697516	0.329	0.18	2.23886e-22	1
PLAC8	5.99641e-32	0.697266	0.201	0.073	1.00848e-27	1
LEF1	1.27723e-34	0.695186	0.287	0.123	2.14804e-30	1
MID1IP1	3.36458e-16	0.67993	0.199	0.104	5.65855e-12	1
PRNP	1.00213e-29	0.674013	0.377	0.207	1.68538e-25	1
AREG	2.60833e-24	0.671188	0.259	0.125	4.38668e-20	1
FLT3LG	1.31708e-29	0.651909	0.467	0.29	2.21506e-25	1
BHLHE40	2.65312e-21	0.649047	0.454	0.316	4.46202e-17	1
C1orf162	1.53216e-25	0.645827	0.173	0.065	2.57679e-21	1
FXYD5	2.20698e-88	0.635133	0.935	0.801	3.7117e-84	1
S100A11	6.38588e-33	0.633232	0.576	0.381	1.07398e-28	1
GATA3	1.65503e-22	0.632929	0.493	0.347	2.78343e-18	1
THEM4	6.49347e-27	0.630975	0.209	0.086	1.09207e-22	1
ZFP36L2	1.14864e-129	0.616864	0.985	0.949	1.93178e-125	1
FXYD7	1.84998e-32	0.616497	0.149	0.042	3.1113e-28	1
MAL	4.91198e-26	0.609459	0.138	0.044	8.26097e-22	1
FOS	1.22044e-129	0.607086	0.991	0.934	2.05253e-125	1
KLRC1	2.01925e-19	0.598363	0.139	0.054	3.39598e-15	1
RASGRP2	3.33422e-25	0.598267	0.228	0.101	5.60749e-21	1
NOSIP	9.8085e-18	0.597486	0.402	0.284	1.64959e-13	1
TMEM123	2.41113e-26	0.595268	0.459	0.291	4.05504e-22	1
CDC14A	6.03922e-19	0.587745	0.238	0.125	1.01568e-14	1
KLF2	2.40355e-21	0.584001	0.532	0.373	4.04229e-17	1
NR4A1	2.06359e-13	0.58031	0.291	0.19	3.47054e-09	1
MYADM	1.28815e-20	0.574961	0.544	0.411	2.16642e-16	1
TNFAIP3	4.50465e-67	0.570357	0.948	0.864	7.57592e-63	1
BACH2	6.91465e-29	0.557878	0.139	0.042	1.16291e-24	1
ZFP36	1.76992e-86	0.556224	0.972	0.928	2.97665e-82	1
ATP2B1-AS1	3.93007e-18	0.546968	0.252	0.136	6.60959e-14	1
TSC22D3	1.37033e-79	0.546709	0.984	0.904	2.30462e-75	1
BIRC3	1.48578e-17	0.535258	0.391	0.258	2.49879e-13	1
CMTM8	1.28314e-24	0.529353	0.126	0.039	2.15799e-20	1
XBP1	7.81017e-19	0.527018	0.44	0.3	1.31351e-14	1
KLRD1	1.43507e-19	0.526767	0.349	0.207	2.4135e-15	1
TMEM173	1.66943e-15	0.526554	0.202	0.107	2.80764e-11	1
RGS2	1.74458e-10	0.522296	0.354	0.262	2.93403e-06	1
SPOCK2	6.79323e-34	0.517966	0.761	0.586	1.14248e-29	1
NINJ1	9.00667e-13	0.512797	0.279	0.181	1.51474e-08	1
NBL1	5.10763e-17	0.511692	0.134	0.056	8.59001e-13	1
TAGLN2	8.03772e-41	0.507654	0.845	0.719	1.35178e-36	1
ANXA1	1.67266e-29	0.507627	0.795	0.702	2.81309e-25	1
NFKBIZ	4.99549e-16	0.505012	0.511	0.388	8.40142e-12	1
ARL4A	7.61256e-16	0.504241	0.352	0.23	1.28028e-11	1
FKBP11	8.3589e-16	0.500466	0.315	0.196	1.4058e-11	1
NSG1	4.50297e-19	0.495418	0.156	0.065	7.57309e-15	1
MATK	4.12051e-15	0.490226	0.368	0.244	6.92988e-11	1
CTSA	4.40814e-17	0.487269	0.552	0.443	7.41362e-13	1
RARA	7.36902e-16	0.487132	0.271	0.159	1.23932e-11	1
NFKB1	8.04352e-15	0.485205	0.189	0.099	1.35276e-10	1
PFKFB3	2.0826e-14	0.478475	0.237	0.136	3.50252e-10	1
NELL2	3.48878e-14	0.477491	0.439	0.32	5.86742e-10	1
ICAM2	4.27591e-12	0.468982	0.25	0.155	7.19123e-08	1
LINC02273	3.6601e-13	0.461157	0.16	0.081	6.15555e-09	1
KLF10	3.19761e-10	0.458918	0.248	0.162	5.37774e-06	1
LSR	3.04877e-14	0.451134	0.172	0.086	5.12741e-10	1
FTH1	8.66417e-84	0.450097	0.996	0.986	1.45714e-79	1
PPP1R15A	1.67679e-44	0.448858	0.929	0.83	2.82003e-40	1
RGS16	2.20583e-12	0.447251	0.105	0.045	3.70976e-08	1
SERINC5	1.05711e-18	0.44529	0.112	0.039	1.77785e-14	1
CSRNP1	1.56054e-19	0.440993	0.674	0.561	2.62452e-15	1
S100A10	4.86502e-30	0.437916	0.798	0.676	8.18198e-26	1
SATB1	6.49831e-12	0.433708	0.243	0.149	1.09289e-07	1
NCF1	4.76963e-13	0.433278	0.321	0.21	8.02156e-09	1
C20orf204	7.23737e-10	0.432078	0.129	0.069	1.21718e-05	1
MYC	1.55101e-06	0.427561	0.188	0.128	0.0260849	1
CD226	2.88388e-12	0.423257	0.121	0.057	4.85011e-08	1
S100A6	3.53171e-29	0.420623	0.841	0.716	5.93962e-25	1
PER1	1.17283e-10	0.419893	0.251	0.163	1.97247e-06	1
CYB561	1.81088e-13	0.419277	0.134	0.062	3.04554e-09	1
DUSP1	2.76311e-61	0.419127	0.984	0.946	4.64699e-57	1
CHD7	6.67562e-17	0.418688	0.101	0.035	1.12271e-12	1
ATP2B1	1.05813e-10	0.417012	0.194	0.115	1.77957e-06	1
RGCC	3.00906e-17	0.415868	0.751	0.642	5.06064e-13	1
ANTXR2	2.34789e-13	0.414124	0.109	0.046	3.94868e-09	1
ARHGAP15	1.42413e-15	0.406997	0.552	0.43	2.3951e-11	1

[truncated: 5 more sheets: CD8+_C2, CD8+_C3, CD8+_C4, CD8+_C5, CD8+_C6]
