# Supplementary material for: CD4+ T cells produce IFN-I to license cDC1s for induction of cytotoxic T-cell activity in human tumors
Source: Cell Mol Immunol. 2024 Feb 21;21(4):374–92. doi: 10.1038/s41423-024-01133-1 (PMC10978876; doi:10.1038/s41423-024-01133-1)
Supplement: Supplementary file 9 — revised suppl. table 8 [file 41423_2024_1133_MOESM9_ESM.xlsx]

## Sheet: HNSC
Supplementary table 8.1 Overview of HNSC clinical samples and patient characteristics (Vos et al. Nat. Commun. 2021) (related to Figure 7)
Patient	Tumor location	Clinical stage	Neo-adjuvant therapy	HPV
N16IMC-25	oral cavity	T3N2a	Yes	negative
N16IMC-26	oral cavity	T4aN2b	Yes	negative
N16IMC-27	oral cavity	T4aN2b	Yes	negative
N16IMC-28	oral cavity	T3N0	Yes	negative
N16IMC-29	oral cavity	T2N0	Yes	negative
N16IMC-30	oral cavity	rT2N0	Yes	negative
N16IMC-31	oral cavity	T2N0	Yes	negative

## Sheet: CRC
Supplementary table 8.2 Overview of CRC clinical samples and patient characteristics (related to Figure 7)
Patient	MMR status
S00177	MMR-d
S00202	MMR-d
NIC58	MMR-d
S00209	MMR-p
S00214	MMR-p
NIC46	MMR-p
NIC59	MMR-p
