# Supplementary material for: CD4+ T cells produce IFN-I to license cDC1s for induction of cytotoxic T-cell activity in human tumors
Source: Cell Mol Immunol. 2024 Feb 21;21(4):374–92. doi: 10.1038/s41423-024-01133-1 (PMC10978876; doi:10.1038/s41423-024-01133-1)
Supplement: Supplementary file 10 — revised suppl. table 9 [file 41423_2024_1133_MOESM10_ESM.xlsx]

## Sheet: antibody
Supplementary table 9.1 Overview of antibody information
Antibodies		Dilution		Source		Identifier
Anti-human CD1c PE-Cy7		1:50		Biolegend		Cat#331515, Clone L161
Anti-human CD3 BV480		1:50		BD Biosciences		Cat#566166, clone UCHT1
Anti-human CD3 BV510		1:50		Biolegend		Cat#317332, clone OKT3
Anti-human CD3 BV650		1:50		Biolegend		Cat#317324, clone OKT3
Anti-human CD4 FITC		1:50		Biolegend		Cat#317414, clone OKT4
Anti-human CD4 PE-Cy7		1:50		Biolegend		Cat#317442, clone OKT4
Anti-human CD4 BV785		1:50		Biolegend		Cat#317408, clone OKT4
Anti-human CD8 FITC		1:50		ImmunoTools		Cat#21810083X2, clone HIT8a
Anti-human CD8 Percp-cy5.5		1:50		Biolegend		Cat#344710, clone SK1
Anti-human CD8 AF700		1:50		Biolegend		Cat#344724, clone SK1, RRID: AB_2562790
Anti-human CD8 BUV805		1:50		BD Biosciences		Cat#612889, clone SK1
Anti-Human CD11c PE		1:50		Biolegend		Cat#337206, clone Bu15
Anti-Human CD11c AF700		1:50		Biolegend		Cat#337220, clone Bu15
Anti-Human CD11c APC-Fire750		1:50		Biolegend		Cat#301646, clone 3.9
Anti-Human CD14 eFluor450		1:50		eBioscience		Cat#48014942, clone 61D3
Anti-Human CD14 BV785		1:50		Biolegend		Cat#301840, clone M5E2
Anti-Human CD14 Spark Blue550		1:50		Biolegend		Cat#367148, clone 63D3
Anti-Human CD19 BV510		1:50		Biolegend		Cat#302242, clone HIB19
Anti-Human CD25 PE		1:50		Biolegend		Cat# 302606, clone BC96
Anti-Human CD25 BV785		1:50		Biolegend		Cat#356140, clone M-A251
Anti-Human CD27 BV650		1:50		BD Biosciences		Cat#563228, clone L128
Anti-Human CD27 APC/Fire810		1:50		Biolegend		Cat#302864, clone O323
Anti-Human CD39 BUV661		1:50		BD Biosciences		Cat#749967, clone TU66
Anti-Human CD40 BV711		1:50		Biolegend		Cat#334334, clone 5C3
Anti-Human CD44 PE		1:50		Biolegend		Cat#338808, clone BJ18
Anti-Human CD45 Spark UV387		1:50		Biolegend		Cat#304086, clone HI30
Anti-Human CD45 PEC-F594		1:100		BD Biosciences		Cat#562279, clone HI30
Anti-Human CD45RA AF700		1:50		Biolegend		Cat#304120, clone HI100
Anti-Human CD45RA Spark NIR685		1:50		Biolegend		Cat#304168, clone HI100
Anti-Human CD45RO BV570		1:50		Biolegend		Cat#304226, clone UCHL1
Anti-Human CD45RO PE-CF594		1:75		BD Biosciences		Cat#562299, clone UCHL1
Anti-Human CD69 BV510		1:50		Biolegend		Cat#310936, clone FN50
Anti-Human CD70 Percp-cy5.5		1:50		Biolegend		Cat#355108, clone 113-16
Anti-Human CD80 BV785		1:50		Biolegend		Cat#305238, clone 2D10
Anti-Human CD83 BV421		1:50		Biolegend		Cat#305324, clone HB15e
Anti-Human CD86 BV510		1:50		Biolegend		Cat#305432, clone IT2.2
Anti-Human CD107α BV650		1:50		Biolegend		Cat#328638, clone H4A3
Anti-Human CD127 PE/Fire700		1:50		Biolegend		Cat#351366, clone A019D5
Anti-Human CD134 (OX40) BV421		1:50		Biolegend		Cat#350013, clone ACT35
Anti-Human CD137 (4-1BB) BV711		1:50		Biolegend		Cat#309832, clone 4B4-1
Anti-Human CD141 APC		1:50		Miltenyi Biotec		Cat#130-113-658, clone REA674
Anti-Human CD154 (CD40L) PE-Cy7		1:50		Biolegend		Cat#310832, clone SA047C3
Anti-Human CD183 (CXCR3) PE-Cy7		1:50		Biolegend		Cat#353720, clone G025H7
Anti-Human CD197 (CCR7) BV711		1:50		Biolegend		Cat#353228, clone G043H7
Anti-Human CD197 (CCR7) Percp-cy5.5		1:50		Biolegend		Cat#353220, clone G043H7
Anti-Human CD274 (PD-L1) BV711		1:50		Biolegend		Cat#329722, clone 29E.2A3
Anti-Human CD278 (ICOS) Percp-cy5.5		1:50		Biolegend		Cat#313517, clone C398.4A
Anti-Human CD279 (PD-1) PE-CF594		1:50		BD Biosciences		Cat#564257, clone MIH4
Anti-Human CD303 BV650		1:50		BD Biosciences		Cat#748003, clone V24-785
Anti-Human CD326 (EPCAM) BUV737		1:50		BD Biosciences		Cat#748397, clone EBA-1
Anti-Human CXCL9 PE		1:50		Biolegend		Cat#357904, clone J1015E10
Anti-Human CXCL10 PE		1:50		Biolegend		Cat#519503, clone J034D6
Anti-Human CXCL13 APC		1:50		Thermo Fisher Scientific		Cat#MA5-23629, clone 53610
Anti-Human Granzyme B PE		1:50		Biolegend		Cat#372208, clone QA16A02
Anti-Human HLA-A2 PE-Cy7		1:50		Biolegend		Cat#343314, clone BB7.2
Anti-Human HLA-ABC FITC		1:50		Biolegend		Cat#311404, clone W6/32
Anti-Human HLA-DR APC-Cy7		1:50		Biolegend		Cat#307618, clone L243
Anti-Human HLA-DR BV605		1:50		BD Biosciences		Cat#562845; clone G46-6
Anti-Human HLA-DR PE/Fire810		1:50		Biolegend		Cat#307683; clone L243
Anti-Human HLA-DR.DP.DQ PE-Cy7		1:50		Biolegend		Cat#361708; clone Tu39
Anti-Human IFNβ AF488		1:50		eBioscience		Cat#BMS1044FI; clone A1
Anti-Human IFNγ PE-Cy7		1:50		Biolegend		Cat#506518; clone B27
Anti-Human ISG15 PE		1:50		R&D systems		Cat#IC8044P; clone 851701
Anti-Human Ki67 BV605		1:50		Biolegend		Cat#350521; clone KI67
Anti-Human FOXP3 PE-Cy5		1:50		eBioscience		Cat#15-4776-42; clone PCH101
Anti-Human XCR1 BV421		1:50		Biolegend		Cat#372610; clone S15046E
Anti-Human β2m PE		1:50		Biolegend		Cat#372610; clone A17082A
Anti-Human SLC19A1 APC		1:50		R&D systems		Cat#FAB8450A-025; clone 890513
Phospho-TBK1/NAK (Ser172) XP® Rabbit mAb PE		1:50		Cell Signaling Technology		Cat#13498; clone D52C2
Phospho-IRF3 (Ser386) XP® Rabbit mAb AF647		1:50		Cell Signaling Technology		Cat#96421; clone E7J8G
Phospho-STING (Ser366) Rabbit mAb AF488		1:50		Cell Signaling Technology		Cat#41622; clone D8K6H
TAP1 polyclonal antibody		1:100		Bioss Antibodies		Cat#bs-2789R
TAP2 polyclonal antibody		1:100		Bioss Antibodies		Cat#bs-2374R
Goat anti-rabbit IgG(H+L) AF488 secondary antibody		1:200		Invitrogen		Cat#A-11008
Goat anti-mouse IgG(H+L) AF647 secondary antibody		1:200		Invitrogen		Cat#A-21235
Mouse anti-human IFNAR2 antibody		5ug/ml		PBL assay science		Cat#21385-1
Mouse anti-human IFNGR1 antibody		5ug/ml		R&D systems		Cat#MAB6732
Mouse anti-human CD40 antibody		5ug/ml		R&D systems		Cat#MAB6322
Mouse IgG2A Isotype control		5ug/ml		InvivoGen		Cat#mabg2a-ctrlm
Anti-CD3 antibody		0.1ug/ml		Sanquin		Cat#M1654 clone CLB-T3/4.E
Anti-CD28 antibody		0.2ug/ml		Sanquin		Cat#M1650 clone CLB-CD28/1
β-actin mouse mAb		1:10,000		Sigma		Cat#A5441 Clone Ac-15
p-IRF3 (Ser396) Rabbit mAb		1:1,000		Cell Signaling Technology		Cat#4947 Clone 4D4G
IRF3 Rabbit mAb		1:1,000		Cell Signaling Technology		Cat#11904 Clone D614C XP
P-TBK1 (Ser172) Rabbit mAb		1:500		Cell Signaling Technology		Cat#5483S Clone D52C2 XP
TBK1 Rabbit mAb		1:1,000		Cell Signaling Technology		Cat#3504S Clone D1B4
p-STING (Ser366) Rabbit mAb		1:500		Cell Signaling Technology		Cat#19781S Clone D7C3S
STING Rabbit mAb		1:1,000		Cell Signaling Technology		Cat#13647S Clone D2P2F
IFIT3/ISG60 mouse mAb		1:500		Santa Cruz		Cat# sc-393512 Clone B-7

## Sheet: other reagents
Supplementary table 9.2 Overview of chemical, peptides, recombinant proteins and commercial kits
Reagents		Source		Identifier
AF488 or APC-conjugated HLA-A2/MART-126-35 tetramers		Peptide facility in the Leiden University Medical Center (LUMC)		N/A
7-amino-actinomycin D (7AAD)		eBioscience		Cat#00-6993-50
Zombie Red Fixable Viability Kit		BioLegend		Cat#423109
Zombie UV Fixable Viability Kit		BioLegend		Cat#423107
Near-IR Dead Cell Stain Kit		Invitrogen		Cat#L10119
Phosphate-Buffered Saline Buffer		Fresenius Kabi		N/A
RPMI-1640, HEPES		Gibco		Ca#22400089
Iscove's Modified Dulbecco's Medium (IMDM)		Gibco		Ca#12440053
Opti-MEM		Gibco		Ca#11058021
Fetal bovine serum		Sigma		Cat#F7524
Antibiotic Antimycotic Solution		Sigma		Ca#A5955
STING inhibitor (H151)		InvivoGen		Cat#inh-h151
Phorbol myristate acetate (PMA)		InvivoGen		Cat#tlrl-pma
Ionomycin		InvivoGen		Cat#inh-ion
Human IFN-Alpha Hybrid Protein		PBL assay science		Cat#11200
Recombinant human IFNβ		R&D systems		Cat# 8499-IF-010/CF
Recombinant human IFNγ		InvivoGen		Cat#rcyec-hifng
Lipofectamine™ RNAiMAX		Invitrogen		Cat#13778030
TRIzol		Invitrogen		Cat#15596026
Chloroform, HPLC Grade		Thermo Fisher Scientific		Cat#022920.K2
Glycoblue coprecipitant		Invitrogen		Cat#AM9515
Isopropanol		Thermo Fisher Scientific		Cat#149320010
Ethanol, HPLC Grade		Thermo Fisher Scientific		Cat#445740025
ezDNase		Invitrogen		Cat#11766051
UltraPure™ DNase/RNase-Free Distilled Water		Invitorgen		Cat# 10977035
Superscript VILO IV MasterMix kit		Thermo Fisher Scientific		Cat#11756050
SYBR Master Mix PCR Power SYBR Green		Thermo Fisher Scientific		Cat#34096
RIPA lysis and extration buffer		Thermo Fisher Scientific		Cat#89900
EDTA-free Protease inhibitor cocktail		Roche		Cat#4693132001
Benzonase nuclease		Santa Cruz		Cat#NC1102335
Phosphatase inhibitor cocktail set V		Calbiochem		Cat#524629
Western BLoT Immuno Booster		Takara Bio		Cat#T7111A
Human IFN-Beta ELISA Kit, high sensitivity		Pbl assay science		Cat#41415
Recombinant human IL-2		Miltenyi Biotec		Cat#130-097-745
Recombinant human IL-7		Miltenyi Biotec		Cat#130-095-363
Recombinant human IL-15		Miltenyi Biotec		Cat#130-095-765
RetroNectin		Takara Bio		Cat#T202
Bovine Serum Albumin		Sigma		Cat#A1595-50ML
MART-115-40 long peptide		Peptide facility in LUMC		N/A
Recombinant TRAIL protein, human		Sigma		Cat#GF092
Fas Ligand, human		AdipoGen		Cat#AG-40B-0001
Liberase TL research grade		Merck		Cat#5401119001
Collagenase D		Roche		Cat# 11088858001
DNAse I		Merck		Cat#260913-10MU
Red blood cell lysis buffer		Santa Cruz Biotechnology		Cat#sc-296258
Ficoll-pauqeTM Plus		Cytiva		Cat#17-1440-02
Dynabeads™ Human T-Activator CD3/CD28		Thermo Fisher		Cat#11161D
Protein transport inhibitor (GolgiPlug)		BD Biosciences		Cat# 555029
BD Pharmingen™ Stain Buffer (FBS)		BD Biosciences		Cat#554656
BD Cytofix/Cytoperm kit		BD Biosciences		Cat#554714
BD Cytofix™ Fixation Buffer		BD Biosciences		Cat#554655
BD™ Phosflow Perm Buffer III		BD Biosciences		Cat#558050
Foxp3/Transcription Factor Staining Buffer Set		Thermo Fisher Scientific		Cat#00-5523-00
P3 Primary Cell 4D-Nucleofector buffer		Lonza		Cat#PBP3-00675
Alt-R® Cas9 Electroporation Enhancer		Integrated DNA Technologies		Cat#1075916
Alt-R® Cas9 Nuclease V3		Integrated DNA Technologies		Cat#1081059
CD19 MicroBeads, human		Miltenyi Biotec		Cat#130-050-301
Proteinase K		Thermo Fisher Scientific		Cat#AM2546
RLT buffer		Qiagen		Cat#79216
nCounter host response panel		Nanostring		N/A
Caspase-3/7 Green for Apoptosis		Sartorius		Cat#4440
Poly(I:C) (HMW) VacciGrade™		InvivoGen		Cat# vac-pic
STING stimulator (2’3-cGAMP)		InvivoGen		Cat#vac-nacga23
2’5’-GpAp (ctrl.)		InvivoGen		Cat#tlrl-nagpap
IFNB1 primer		FW:AGTAGGCGACACTGTTCGTG		RV:GTCTCATTCCAGCCAGTGCT
ACTB primer		FW:CACTCTTCCAGCCTTCCTTC		FW:TACAGGTCTTTGCGGATGTC
Human IFNB1 pre-designed siRNA		Thermo Fisher Scientific		Cat#4392420
Human negative control #1 siRNA		Thermo Fisher Scientific		Cat#4390843
Pre-designed Alt-R CRISPR-Cas9 CD40LG crRNA		Integrated DNA Technologies		Cat#Hs.Cas9.CD40LG.1.AA
Pre-designed Alt-R CRISPR-Cas9 IFNB1 crRNA		Integrated DNA Technologies		Cat#Hs.Cas9.IFNB1.1.AB gRNA
Alt-R CRISPR-Cas9 tracrRNA		Integrated DNA Technologies		Cat#1075916
Alt-R CRISPR-Cas9 control crRNA		Integrated DNA Technologies		Cat#1072544

## Sheet: publicly available datasets
Supplementary table 9.3 Overview of publicly available datasets
Dataset		Source		Identifier
BRCA1 scRNA-Seq		Azizi et al. Cell (2018)		GEO: GSE114725
BRCA2 scRNA-Seq		Zhang et al. Cancer Cell (2021)		GEO:GSE169246
CRC scRNA-Seq		Zhang et al. Cell (2020)		GEO:GSE146771
LIHC scRNA-Seq		Zheng et al. Cell (2017)		GEO:GSE98638
NSCLC1 scRNA-Seq		Zilionis et al. Immunity (2019)		GEO:GSE127465
NSCLC2 scRNA-Seq		Kim et al. Nat. Commun. (2020)		GEO:GSE131907
NSCLC3 scRNA-Seq		Liu et al. Nat. Cancer (2022)		GEO:GSE179994
SKCM scRNA-Seq		Sade-Feldman et al. Cell (2018)		GEO:GSE120575
OvC1 scRNA-Seq		Qian et al., Cell Res. (2020)		GEO:GSE147082
OvC2 scRNA-Seq		Olalekan et al. Cell Rep. (2021)		EMBL-EBI: E-MTAB-8107
SKCM bulk mRNA-seq		Liu et al. Nat. Med. (2019)		dbGaP: phs000452.v3.p1 https://www.nature.com/articles/s41591-019-0654-5
Breast cancer visium dataset (section 2, Space Ranger 1.1.0)		10x Genomics		https://www.10xgenomics.com/resources/datasets/human-breast-cancer-block-a-section-2-1-standard-1-0-0

## Sheet: software & algorithms
Supplementary table 9.4 Overview of software and algorithms
software and algorithms		Source		Identifier
GraphPad Prism (v 9.0)		GraphPad software		https://www.graphpad.com
SPSS		IBM		https://www.ibm.com/nl-en/products/spss-statistics
FlowJoTM software (v 10.8.1)		BD Biosciences		https://www.flowjo.com/solutions/flowjo/downloads
OMIQ flow cytometry software		Dotmatics		https://www.omiq.ai/
Qlucore Omics Explorer (v 3.8)		Qiagen		https://qlucore.com/downloads
nSolver advanced analysis module (v 1.1.4)		Nanostring		https://nanostring.com/products/analysis-solutions/ncounter-analysis-solutions/nsolver-data-analysis-support/
Incucyte S3 software v2018B		Sartorius		https://www.sartorius.com/
GEPIA2 Survival analysis		Tang, Z., et al. Nucleic Acid Res. 2019		http://gepia2.cancer-pku.cn/#index
Gene set enrichment analysis software (v 4.2.2)		Broad Institute		http://www.webgestalt.org/
Cell Loupe Browser (v 5.0)		10X Genomics		http://broadinstitute.org/gsea
EnhancedVolcano R package (v 1.14.0)		Github		https://www.10xgenomics.com/products/loupe-browser
ggplot2 R packages (v 3.4.0)		CRAN		https://github.com/kevinblighe/EnhancedVolcano
GSVA R package (v 4.2)		Hänzelmann S et al. BMC Bioinformatics. 2013		https://cran.r-project.org/web/packages/ggplot2/index.html
Monocole3 R package (v. 1.0)		Cao et al. Nature 2019		https://cole-trapnell-lab.github.io/monocle3/
Seurat R package (v 4.0)		CRAN		https://satijalab.org/seurat/
R (v 4.1.2)		CRAN		https://www.r-project.org/
